# Supplementary material for: Resequencing of global Tartary buckwheat accessions reveals multiple domestication events and key loci associated with agronomic traits
Source: Genome Biol. 2021 Jan 12;22:23. doi: 10.1186/s13059-020-02217-7 (PMC7802136; doi:10.1186/s13059-020-02217-7)
Supplement: Supplementary file 2 — Additional file 2: Table S1. Summary of all accessions sequenced in this study. Table S2. Distribution of SNPs within various genomic regions in Tartary buckwheat. Table S3. Distribution of indels within various genomic regions. Table S4. The validation of random selected SNPs by PCR methods. Table S5. Levels of genetic differentiation in different chromosomes. Table S6. 13 agronomic and quality traits used in GWAS. Table S7. Putative regions and genes experiencing domestication sweep between HW and SL. Table S8. Putative regions and genes experiencing domestication sweep between HW and NL. Table S9. Putative regions and genes experiencing domestication sweep between HW and SL calculated by DCMS. Table S10. Putative regions and genes experiencing domestication sweep between HW and NL calculated by DCMS. Table S11. Putative regions and genes experiencing differentiation sweep between SL and NL. Table S12. Putative regions and genes experiencing domestication sweep between HW and SL. Table S13. Putative regions and genes experiencing domestication sweep between HW and NL. Table S14. Regions identified by Fst approaches overlapped with the SL or NL unique selective sweep regions. Table S15. Overlaps between domesticated regions and GWAS signals for all traits. Table S16. Overlaps between domesticated regions and GWAS signals for all traits calculated by DCMS. Table S17. Overlaps between differentiated regions and GWAS signals for all traits. Table S18. SNP analysis associated with Ft1:4617722 for kaempferol-3-O-rutinoside content (-logP > 5). Table S19. Identification of candidate genes associated with Ft1:4617722 on Chr.1 for kaempferol-3-O-rutinoside content. Table S20. Information of the candidate genes from GWAS analysis. Table S21. Total SNPs for GWAS on 1000-gain-weight (-logP > 5). Table S22. Identification of candidate genes associated with Ft4:46350596 on Chr.4 for 1000-gain-weight. Table S23. The information of FtPinG0404616900 potential target genes from GWA [file 13059_2020_2217_MOESM2_ESM.xlsx]

## Sheet: Table S1
Table S1 Summary of all accessions sequenced in this study.
Accession	Group	Specie		Country	Province	GWAS	Mapping rate	Average depth	Coverage at least 1×	Coverage at least 4×
BTN513	HW	F. tataricum (L.) Gaertn	wild	Bhutan	-	Yes	0.705249	11.64	95.67	91.6
BTN516	HW	F. tataricum (L.) Gaertn	wild	Bhutan	-	Yes	0.772578	12.43	95.86	92.21
BTN519	HW	F. tataricum (L.) Gaertn	wild	Bhutan	-	Yes	0.738218	13.77	95.85	92.45
BTN530	HW	F. tataricum (L.) Gaertn	wild	Bhutan	-	Yes	0.736025	15.96	96.2	93.82
BTN542	HW	F. tataricum (L.) Gaertn	wild	Bhutan	-	Yes	0.847683	13.13	95.87	93.54
IND-W68	HW	F. tataricum (L.) Gaertn	wild	India	-	No	0.805457	15.51	96.36	94.47
JPN325	HW	F. tataricum (L.) Gaertn	landrace	Japan	-	Yes	0.706828	11.65	95.98	92.64
JPN327	HW	F. tataricum (L.) Gaertn	landrace	Japan	-	Yes	0.871818	19.82	96.2	95
JPN328	HW	F. tataricum (L.) Gaertn	landrace	Japan	-	Yes	0.746084	10.98	95.71	91.08
JPN329	HW	F. tataricum (L.) Gaertn	landrace	Japan	-	Yes	0.681969	10.34	95.56	89.34
JPN330	HW	F. tataricum (L.) Gaertn	landrace	Japan	-	Yes	0.755187	13.78	95.95	92.45
JPN332	HW	F. tataricum (L.) Gaertn	landrace	Japan	-	Yes	0.76233	12.7	95.82	92.35
JPN333	HW	F. tataricum (L.) Gaertn	landrace	Japan	-	Yes	0.739919	13.55	96.01	93.34
NPL320	HW	F. tataricum (L.) Gaertn	wild	Nepal	-	Yes	0.736212	26.45	96.76	95.67
NPL321	HW	F. tataricum (L.) Gaertn	wild	Nepal	-	Yes	0.705414	12.02	96.57	92.46
NPL322	HW	F. tataricum (L.) Gaertn	wild	Nepal	-	Yes	0.722693	11.37	96.08	92.01
NPL323	HW	F. tataricum (L.) Gaertn	wild	Nepal	-	Yes	0.663539	9.84	95.93	88.96
NPL324	HW	F. tataricum (L.) Gaertn	wild	Nepal	-	Yes	0.772487	13.38	96.04	93.07
NPL536	HW	F. tataricum (L.) Gaertn	wild	Nepal	-	Yes	0.75493	17.56	96.27	94.28
QH204	HW	F. tataricum (L.) Gaertn	landrace	China	Qinghai	Yes	0.690637	10.93	95.87	91.49
SC247	HW	F. tataricum (L.) Gaertn	landrace	China	Sichuan	Yes	0.695712	11.56	96.55	92.8
XZ11	HW	F. tataricum (L.) Gaertn	wild	China	Tibet	Yes	0.766001	12.61	96.17	93.57
XZ12	HW	F. tataricum (L.) Gaertn	wild	China	Tibet	Yes	0.832088	15.16	96.03	94.18
XZ13	HW	F. tataricum (L.) Gaertn	wild	China	Tibet	Yes	0.685619	19.86	96.43	95.16
XZ14	HW	F. tataricum (L.) Gaertn	wild	China	Tibet	Yes	0.783481	13.43	96.86	94.15
XZ15	HW	F. tataricum (L.) Gaertn	wild	China	Tibet	Yes	0.827577	29.29	96.24	95.32
XZ17	HW	F. tataricum (L.) Gaertn	wild	China	Tibet	Yes	0.838151	14.59	96.04	94.24
XZ19	HW	F. tataricum (L.) Gaertn	wild	China	Tibet	Yes	0.651072	12.16	95.74	92.04
XZ20	HW	F. tataricum (L.) Gaertn	wild	China	Tibet	Yes	0.668721	14.86	96.28	94.39
XZ21	HW	F. tataricum (L.) Gaertn	wild	China	Tibet	Yes	0.830788	16.92	96.71	95.12
XZ22	HW	F. tataricum (L.) Gaertn	wild	China	Tibet	Yes	0.696852	15.27	96.06	93.69
XZ315	HW	F. tataricum (L.) Gaertn	wild	China	Tibet	Yes	0.855485	19.1	96.79	95.2
XZ316	HW	F. tataricum (L.) Gaertn	wild	China	Tibet	Yes	0.645521	10.63	96.01	91.17
XZ317	HW	F. tataricum (L.) Gaertn	wild	China	Tibet	Yes	0.623488	8.59	95.46	84.6
XZ318	HW	F. tataricum (L.) Gaertn	wild	China	Tibet	Yes	0.733522	11.96	95.8	92.53
XZ319	HW	F. tataricum (L.) Gaertn	wild	China	Tibet	Yes	0.705368	11.47	96.37	92.74
510	SL	F. tataricum (L.) Gaertn	landrace	China	-	Yes	0.717297	13.83	96.56	93.46
511	SL	F. tataricum (L.) Gaertn	landrace	China	-	Yes	0.861649	17.11	96.54	95.16
512	SL	F. tataricum (L.) Gaertn	landrace	China	-	Yes	0.766524	12.47	96.29	91.97
515	SL	F. tataricum (L.) Gaertn	landrace	China	-	Yes	0.668025	11.31	96.26	91.18
518	SL	F. tataricum (L.) Gaertn	landrace	China	-	Yes	0.525386	8.03	95.62	83.87
521	SL	F. tataricum (L.) Gaertn	landrace	China	-	Yes	0.744818	14.49	96.74	94.08
523	SL	F. tataricum (L.) Gaertn	landrace	China	-	Yes	0.760638	11.69	96.16	92.44
526	SL	F. tataricum (L.) Gaertn	landrace	China	-	Yes	0.740953	11.14	96.18	91.78
531	SL	F. tataricum (L.) Gaertn	landrace	China	-	Yes	0.753209	13.55	96.38	93.24
533	SL	F. tataricum (L.) Gaertn	landrace	China	-	Yes	0.644381	11.63	96.21	92.56
534	SL	F. tataricum (L.) Gaertn	landrace	China	-	Yes	0.715589	10.24	96.13	90.48
535	SL	F. tataricum (L.) Gaertn	landrace	China	-	Yes	0.751413	12.51	96.44	93.82
GS161	SL	F. tataricum (L.) Gaertn	landrace	China	Gansu	Yes	0.526122	8.28	95.7	84.46
GS346	SL	F. tataricum (L.) Gaertn	landrace	China	Gansu	Yes	0.686996	11.23	96.29	90.72
GS350	SL	F. tataricum (L.) Gaertn	landrace	China	Gansu	Yes	0.564458	13.23	96.4	93.37
GS351	SL	F. tataricum (L.) Gaertn	landrace	China	Gansu	Yes	0.726437	9.8	95.94	88.3
GS352	SL	F. tataricum (L.) Gaertn	landrace	China	Gansu	Yes	0.554718	9.86	95.84	87.92
GS353	SL	F. tataricum (L.) Gaertn	landrace	China	Gansu	Yes	0.752593	11.52	96.81	93.18
GS355	SL	F. tataricum (L.) Gaertn	landrace	China	Gansu	Yes	0.734645	12	61.8	59.01
GS358	SL	F. tataricum (L.) Gaertn	landrace	China	Gansu	Yes	0.70011	10.39	96.34	90.77
GZ104	SL	F. tataricum (L.) Gaertn	landrace	China	Guizhou	Yes	0.588649	12.71	93.66	85.38
GZ253	SL	F. tataricum (L.) Gaertn	landrace	China	Guizhou	Yes	0.762775	12.17	96.19	92.02
GZ254	SL	F. tataricum (L.) Gaertn	landrace	China	Guizhou	Yes	0.676355	9.75	96.08	89.55
GZ255	SL	F. tataricum (L.) Gaertn	landrace	China	Guizhou	Yes	0.63086	10.29	96.21	89.98
GZ258	SL	F. tataricum (L.) Gaertn	landrace	China	Guizhou	Yes	0.743342	14.98	96.56	94.59
GZ259	SL	F. tataricum (L.) Gaertn	landrace	China	Guizhou	Yes	0.716509	10.71	96.3	91.55
GZ260	SL	F. tataricum (L.) Gaertn	landrace	China	Guizhou	Yes	0.74299	11.75	96.3	91.69
GZ262	SL	F. tataricum (L.) Gaertn	landrace	China	Guizhou	Yes	0.796785	16.53	96.58	94.47
GZ263	SL	F. tataricum (L.) Gaertn	landrace	China	Guizhou	Yes	0.709967	11.09	96.42	92.27
GZ264	SL	F. tataricum (L.) Gaertn	landrace	China	Guizhou	Yes	0.722998	10.33	96.08	89.97
GZ265	SL	F. tataricum (L.) Gaertn	landrace	China	Guizhou	Yes	0.705394	11.48	96.64	92.83
GZ266	SL	F. tataricum (L.) Gaertn	landrace	China	Guizhou	Yes	0.679715	9.93	96.06	90.88
GZ267	SL	F. tataricum (L.) Gaertn	landrace	China	Guizhou	Yes	0.610885	11.47	96.54	92.45
GZ268	SL	F. tataricum (L.) Gaertn	landrace	China	Guizhou	Yes	0.728158	14.44	96.8	94.75
GZ271	SL	F. tataricum (L.) Gaertn	landrace	China	Guizhou	Yes	0.772684	11.66	96.47	92.47
GZ410	SL	F. tataricum (L.) Gaertn	landrace	China	Guizhou	Yes	0.692034	10.02	95.72	88.48
GZ412	SL	F. tataricum (L.) Gaertn	landrace	China	Guizhou	Yes	0.679466	12.45	96.22	93.14
GZ414	SL	F. tataricum (L.) Gaertn	landrace	China	Guizhou	Yes	0.601198	11.64	96.3	91.19
GZ415	SL	F. tataricum (L.) Gaertn	landrace	China	Guizhou	Yes	0.506998	8.05	96.24	86.32
GZ416	SL	F. tataricum (L.) Gaertn	landrace	China	Guizhou	Yes	0.669702	10.9	96.46	92.15
GZ417	SL	F. tataricum (L.) Gaertn	landrace	China	Guizhou	Yes	0.751933	12.32	96.23	93.01
GZ418	SL	F. tataricum (L.) Gaertn	landrace	China	Guizhou	Yes	0.736454	14.99	96.41	93.48
GZ491	SL	F. tataricum (L.) Gaertn	landrace	China	Guizhou	Yes	0.723264	11.32	96.49	92.34
GZ492	SL	F. tataricum (L.) Gaertn	landrace	China	Guizhou	Yes	0.610187	11.99	96.32	92.41
GZ497	SL	F. tataricum (L.) Gaertn	landrace	China	Guizhou	Yes	0.817863	12.03	96.85	93.29
GZ550	SL	F. tataricum (L.) Gaertn	landrace	China	Guizhou	Yes	0.715397	11.42	96.47	93.07
HB65	SL	F. tataricum (L.) Gaertn	landrace	China	Hebei	Yes	0.663041	10.92	88.94	64.87
HB77	SL	F. tataricum (L.) Gaertn	landrace	China	Hebei	Yes	0.738129	12.78	96.95	94.13
JPN326	SL	F. tataricum (L.) Gaertn	landrace	Japan	-	Yes	0.812188	12.64	96.32	91.59
QH367	SL	F. tataricum (L.) Gaertn	landrace	China	Qinghai	Yes	0.762669	13.4	96.36	92.57
QH370	SL	F. tataricum (L.) Gaertn	landrace	China	Qinghai	Yes	0.663168	10.04	95.95	88.29
QH371	SL	F. tataricum (L.) Gaertn	landrace	China	Qinghai	Yes	0.686087	12.73	96.47	92.72
QH372	SL	F. tataricum (L.) Gaertn	landrace	China	Qinghai	Yes	0.735687	13.47	96.57	93.35
QH377	SL	F. tataricum (L.) Gaertn	landrace	China	Qinghai	Yes	0.741573	12.38	96.35	92.76
QH57	SL	F. tataricum (L.) Gaertn	landrace	China	Qinghai	Yes	0.847204	20.52	96.62	95.39
SC105	SL	F. tataricum (L.) Gaertn	landrace	China	Sichuan	Yes	0.622624	10.22	95.93	89.02
SC106	SL	F. tataricum (L.) Gaertn	landrace	China	Sichuan	Yes	0.835535	15.02	96.56	94.79
SC107	SL	F. tataricum (L.) Gaertn	landrace	China	Sichuan	Yes	0.661554	11.77	95.94	90.69
SC205	SL	F. tataricum (L.) Gaertn	landrace	China	Sichuan	Yes	0.648299	10.58	96.5	90.96
SC206	SL	F. tataricum (L.) Gaertn	landrace	China	Sichuan	Yes	0.685894	9.4	96.16	89.79
SC207	SL	F. tataricum (L.) Gaertn	landrace	China	Sichuan	Yes	0.796175	13.33	96.41	93.33
SC208	SL	F. tataricum (L.) Gaertn	landrace	China	Sichuan	Yes	0.655951	11.9	96.24	92.52
SC209	SL	F. tataricum (L.) Gaertn	landrace	China	Sichuan	Yes	0.837439	18.44	96.51	95.05
SC210	SL	F. tataricum (L.) Gaertn	landrace	China	Sichuan	Yes	0.611908	10.17	96.28	91.09
SC213	SL	F. tataricum (L.) Gaertn	landrace	China	Sichuan	Yes	0.592305	9.32	95.91	88.28
SC214	SL	F. tataricum (L.) Gaertn	landrace	China	Sichuan	Yes	0.676162	9.84	96.53	90.02
SC215	SL	F. tataricum (L.) Gaertn	landrace	China	Sichuan	Yes	0.624179	12.63	96.42	93.45
SC216	SL	F. tataricum (L.) Gaertn	landrace	China	Sichuan	Yes	0.700675	10.68	96.35	91.28
SC217	SL	F. tataricum (L.) Gaertn	landrace	China	Sichuan	Yes	0.693707	16.5	96.74	95.24
SC219	SL	F. tataricum (L.) Gaertn	landrace	China	Sichuan	Yes	0.598536	11.34	96.55	92.75
SC221	SL	F. tataricum (L.) Gaertn	landrace	China	Sichuan	Yes	0.666207	11.2	96.43	91.9
SC222	SL	F. tataricum (L.) Gaertn	landrace	China	Sichuan	Yes	0.642914	12.08	96.28	92.53
SC223	SL	F. tataricum (L.) Gaertn	landrace	China	Sichuan	Yes	0.55441	11.88	96.19	92.66
SC226	SL	F. tataricum (L.) Gaertn	landrace	China	Sichuan	Yes	0.712685	12.62	96.52	93.53
SC228	SL	F. tataricum (L.) Gaertn	landrace	China	Sichuan	Yes	0.545086	8.98	96.03	87.16
SC229	SL	F. tataricum (L.) Gaertn	landrace	China	Sichuan	Yes	0.652552	11.29	96.37	90.84
SC230	SL	F. tataricum (L.) Gaertn	landrace	China	Sichuan	Yes	0.7272	12.31	96.48	92.16
SC234	SL	F. tataricum (L.) Gaertn	landrace	China	Sichuan	Yes	0.795445	18.85	96.71	95.05
SC235	SL	F. tataricum (L.) Gaertn	landrace	China	Sichuan	Yes	0.864795	17.01	96.56	94.66
SC236	SL	F. tataricum (L.) Gaertn	landrace	China	Sichuan	Yes	0.712282	11.12	96.81	92.6
SC237	SL	F. tataricum (L.) Gaertn	landrace	China	Sichuan	Yes	0.697422	15.91	96.49	94.72
SC238	SL	F. tataricum (L.) Gaertn	landrace	China	Sichuan	Yes	0.661476	16.84	96.71	95.36
SC240	SL	F. tataricum (L.) Gaertn	landrace	China	Sichuan	Yes	0.755473	20.45	96.97	95.64
SC242	SL	F. tataricum (L.) Gaertn	landrace	China	Sichuan	Yes	0.755517	14.39	96.32	93.97
SC243	SL	F. tataricum (L.) Gaertn	landrace	China	Sichuan	Yes	0.698516	12.9	96.19	93.07
SC244	SL	F. tataricum (L.) Gaertn	landrace	China	Sichuan	Yes	0.662005	13.3	96.31	93.63
SC246	SL	F. tataricum (L.) Gaertn	landrace	China	Sichuan	Yes	0.657039	13.91	96.52	93.79
SC248	SL	F. tataricum (L.) Gaertn	landrace	China	Sichuan	Yes	0.804481	16.22	96.68	94.85
SC249	SL	F. tataricum (L.) Gaertn	landrace	China	Sichuan	Yes	0.655417	11.41	96.71	92.77
SC406	SL	F. tataricum (L.) Gaertn	landrace	China	Sichuan	Yes	0.796998	18.8	96.69	94.99
SC407	SL	F. tataricum (L.) Gaertn	landrace	China	Sichuan	Yes	0.746341	14.01	96.44	93.98
SC409	SL	F. tataricum (L.) Gaertn	landrace	China	Sichuan	Yes	0.774782	16.67	96.55	94.68
SC424	SL	F. tataricum (L.) Gaertn	landrace	China	Sichuan	Yes	0.764591	15.93	96.49	94.41
SC426	SL	F. tataricum (L.) Gaertn	landrace	China	Sichuan	Yes	0.872958	17.99	96.71	95.12
SC427	SL	F. tataricum (L.) Gaertn	landrace	China	Sichuan	Yes	0.659167	9.5	95.94	89.58
SC429	SL	F. tataricum (L.) Gaertn	landrace	China	Sichuan	Yes	0.590424	11.06	96.24	91.22
SC430	SL	F. tataricum (L.) Gaertn	landrace	China	Sichuan	Yes	0.727129	11.72	96.26	92.97
SC431	SL	F. tataricum (L.) Gaertn	landrace	China	Sichuan	Yes	0.713533	11.39	96.26	92.8
SC432	SL	F. tataricum (L.) Gaertn	landrace	China	Sichuan	Yes	0.837951	13.86	96.3	93.78
SC433	SL	F. tataricum (L.) Gaertn	landrace	China	Sichuan	Yes	0.597643	9.75	95.74	89.11
SC434	SL	F. tataricum (L.) Gaertn	landrace	China	Sichuan	Yes	0.544428	8.15	95.64	85.71
SC435	SL	F. tataricum (L.) Gaertn	landrace	China	Sichuan	Yes	0.734976	11.66	96.46	93.12
SC436	SL	F. tataricum (L.) Gaertn	landrace	China	Sichuan	Yes	0.714879	12.14	96.4	92.97
SC437	SL	F. tataricum (L.) Gaertn	landrace	China	Sichuan	Yes	0.712839	11.33	96.35	92.76
SC438	SL	F. tataricum (L.) Gaertn	landrace	China	Sichuan	Yes	0.869833	12.03	96.41	93.57
SC439	SL	F. tataricum (L.) Gaertn	landrace	China	Sichuan	Yes	0.569117	11.07	96.11	91.91
SC440	SL	F. tataricum (L.) Gaertn	landrace	China	Sichuan	Yes	0.742018	23.37	96.65	95.66
SC454	SL	F. tataricum (L.) Gaertn	landrace	China	Sichuan	Yes	0.699872	10.06	96.67	91.03
SC459	SL	F. tataricum (L.) Gaertn	landrace	China	Sichuan	Yes	0.72619	12.18	96.52	93.18
SC460	SL	F. tataricum (L.) Gaertn	landrace	China	Sichuan	Yes	0.655765	11.25	96.44	91.98
SC461	SL	F. tataricum (L.) Gaertn	landrace	China	Sichuan	Yes	0.698083	11.75	96.32	92.88
SC462	SL	F. tataricum (L.) Gaertn	landrace	China	Sichuan	Yes	0.735781	13.74	96.59	92.59
SC463	SL	F. tataricum (L.) Gaertn	landrace	China	Sichuan	Yes	0.714066	10.98	96.09	90.43
SC464	SL	F. tataricum (L.) Gaertn	landrace	China	Sichuan	Yes	0.790801	11.7	96.32	92.72
SC465	SL	F. tataricum (L.) Gaertn	landrace	China	Sichuan	Yes	0.727565	11.66	96.84	92.75
SC484	SL	F. tataricum (L.) Gaertn	landrace	China	Sichuan	Yes	0.717203	11.1	96.21	91.95
SC485	SL	F. tataricum (L.) Gaertn	landrace	China	Sichuan	Yes	0.729627	14.25	96.72	93.51
SC486	SL	F. tataricum (L.) Gaertn	landrace	China	Sichuan	Yes	0.689636	10.56	96.25	90.81
SC490	SL	F. tataricum (L.) Gaertn	landrace	China	Sichuan	Yes	0.719917	11.32	96.36	91.59
SC493	SL	F. tataricum (L.) Gaertn	landrace	China	Sichuan	Yes	0.658873	13.22	96.53	92.6
SC494	SL	F. tataricum (L.) Gaertn	landrace	China	Sichuan	Yes	0.62403	11.06	96.62	91.95
SC495	SL	F. tataricum (L.) Gaertn	landrace	China	Sichuan	Yes	0.729308	12.32	96.13	93.34
SC496	SL	F. tataricum (L.) Gaertn	landrace	China	Sichuan	Yes	0.795987	10.9	96	91.67
SC501	SL	F. tataricum (L.) Gaertn	landrace	China	Sichuan	Yes	0.762362	12.66	96.28	92.62
SC502	SL	F. tataricum (L.) Gaertn	landrace	China	Sichuan	Yes	0.742853	13.54	96.97	94.58
SC504	SL	F. tataricum (L.) Gaertn	landrace	China	Sichuan	Yes	0.58554	9.91	95.73	89.82
SC507	SL	F. tataricum (L.) Gaertn	landrace	China	Sichuan	Yes	0.586142	9.74	96.02	90.27
SC508	SL	F. tataricum (L.) Gaertn	landrace	China	Sichuan	Yes	0.727659	14.82	96.51	94.36
sx128	SL	F. tataricum (L.) Gaertn	landrace	China	Shaanxi	Yes	0.660982	10.47	96.43	91.06
sx499	SL	F. tataricum (L.) Gaertn	landrace	China	Shaanxi	Yes	0.752726	11.62	96.6	91.25
SX-32	SL	F. tataricum (L.) Gaertn	landrace	China	Shanxi	Yes	0.729241	10.31	96.3	90.68
SX-549	SL	F. tataricum (L.) Gaertn	landrace	China	Shanxi	Yes	0.665371	15.96	96.42	94.57
SX-97	SL	F. tataricum (L.) Gaertn	landrace	China	Shanxi	Yes	0.701994	11.15	93.74	86.22
SX-99	SL	F. tataricum (L.) Gaertn	landrace	China	Shanxi	Yes	0.726166	11.89	96.11	92.44
XZ10	SL	F. tataricum (L.) Gaertn	landrace	China	Tibet	Yes	0.650195	10.8	96.26	91.65
XZ313	SL	F. tataricum (L.) Gaertn	landrace	China	Tibet	Yes	0.783131	14.13	96.39	93.96
XZ314	SL	F. tataricum (L.) Gaertn	landrace	China	Tibet	Yes	0.857311	15.72	96.5	94.82
YN100	SL	F. tataricum (L.) Gaertn	landrace	China	Yunnan	Yes	0.77811	13.55	92.75	78.68
YN101	SL	F. tataricum (L.) Gaertn	landrace	China	Yunnan	Yes	0.74814	12.85	95.75	91.64
YN102	SL	F. tataricum (L.) Gaertn	landrace	China	Yunnan	Yes	0.79919	11.94	96.86	93.65
YN109	SL	F. tataricum (L.) Gaertn	landrace	China	Yunnan	Yes	0.728722	13.21	96.34	92.3
YN110	SL	F. tataricum (L.) Gaertn	landrace	China	Yunnan	Yes	0.640783	9.99	96.12	89.61
YN272	SL	F. tataricum (L.) Gaertn	landrace	China	Yunnan	Yes	0.729201	12.24	96.59	92.73
YN273	SL	F. tataricum (L.) Gaertn	landrace	China	Yunnan	Yes	0.73277	11.9	96.48	93.05
YN274	SL	F. tataricum (L.) Gaertn	landrace	China	Yunnan	Yes	0.873813	17.42	96.82	95.17
YN275	SL	F. tataricum (L.) Gaertn	landrace	China	Yunnan	Yes	0.666597	9.86	96.23	89.07
YN278	SL	F. tataricum (L.) Gaertn	landrace	China	Yunnan	Yes	0.726109	11.79	96.41	92.8
YN279	SL	F. tataricum (L.) Gaertn	landrace	China	Yunnan	Yes	0.7021	10.19	96.31	91.18
YN280	SL	F. tataricum (L.) Gaertn	landrace	China	Yunnan	Yes	0.77547	15.4	96.65	94.54
YN281	SL	F. tataricum (L.) Gaertn	landrace	China	Yunnan	Yes	0.690517	11.09	96.18	90.63
YN282	SL	F. tataricum (L.) Gaertn	landrace	China	Yunnan	Yes	0.690802	10.25	96.45	91.25
YN283	SL	F. tataricum (L.) Gaertn	landrace	China	Yunnan	Yes	0.696503	13.27	96.54	93.6
YN284	SL	F. tataricum (L.) Gaertn	landrace	China	Yunnan	Yes	0.741324	12.3	96.22	91.81
YN285	SL	F. tataricum (L.) Gaertn	landrace	China	Yunnan	Yes	0.737667	13.51	96.79	94.5
YN286	SL	F. tataricum (L.) Gaertn	landrace	China	Yunnan	Yes	0.710941	11.44	96.42	92.92
YN287	SL	F. tataricum (L.) Gaertn	landrace	China	Yunnan	Yes	0.72147	16.44	96.48	94.37
YN288	SL	F. tataricum (L.) Gaertn	landrace	China	Yunnan	Yes	0.611191	9.78	96.04	90.39
YN289	SL	F. tataricum (L.) Gaertn	landrace	China	Yunnan	Yes	0.736176	12.31	96.43	93.61
YN290	SL	F. tataricum (L.) Gaertn	landrace	China	Yunnan	Yes	0.710977	9.89	96.14	89.8
YN291	SL	F. tataricum (L.) Gaertn	landrace	China	Yunnan	Yes	0.581686	14.36	96.56	93.9
YN292	SL	F. tataricum (L.) Gaertn	landrace	China	Yunnan	Yes	0.68184	11.42	96.12	92.39
YN294	SL	F. tataricum (L.) Gaertn	landrace	China	Yunnan	Yes	0.710546	11.11	96.61	92.74
YN295	SL	F. tataricum (L.) Gaertn	landrace	China	Yunnan	Yes	0.785616	11.75	96.35	92.3
YN296	SL	F. tataricum (L.) Gaertn	landrace	China	Yunnan	Yes	0.71351	14.16	96.73	94.6
YN297	SL	F. tataricum (L.) Gaertn	landrace	China	Yunnan	Yes	0.740957	13.72	96.27	92.37
YN298	SL	F. tataricum (L.) Gaertn	landrace	China	Yunnan	Yes	0.750759	10.38	96.15	90.89
YN299	SL	F. tataricum (L.) Gaertn	landrace	China	Yunnan	Yes	0.674394	11.22	96.3	92.62
YN300	SL	F. tataricum (L.) Gaertn	landrace	China	Yunnan	Yes	0.728949	14.87	96.43	94.23
YN301	SL	F. tataricum (L.) Gaertn	landrace	China	Yunnan	Yes	0.781406	12.38	96.75	92.14
YN302	SL	F. tataricum (L.) Gaertn	landrace	China	Yunnan	Yes	0.688758	10.37	96.28	89.94
YN303	SL	F. tataricum (L.) Gaertn	landrace	China	Yunnan	Yes	0.738485	14.09	96.73	94.29
YN304	SL	F. tataricum (L.) Gaertn	landrace	China	Yunnan	Yes	0.775179	14.59	96.76	94.73
YN305	SL	F. tataricum (L.) Gaertn	landrace	China	Yunnan	Yes	0.795284	12.21	96.2	90.95
YN306	SL	F. tataricum (L.) Gaertn	landrace	China	Yunnan	Yes	0.777506	14.95	96.73	93.97
YN307	SL	F. tataricum (L.) Gaertn	landrace	China	Yunnan	Yes	0.719136	10.68	96.42	90.73
YN308	SL	F. tataricum (L.) Gaertn	landrace	China	Yunnan	Yes	0.66065	10.4	96.39	90.82
YN310	SL	F. tataricum (L.) Gaertn	landrace	China	Yunnan	Yes	0.783875	13.62	96.44	92.89
YN311	SL	F. tataricum (L.) Gaertn	landrace	China	Yunnan	Yes	0.721602	11.21	96.34	92.18
YN312	SL	F. tataricum (L.) Gaertn	landrace	China	Yunnan	Yes	0.682706	10.86	96.46	92.24
YN419	SL	F. tataricum (L.) Gaertn	landrace	China	Yunnan	Yes	0.804173	12.55	96.27	93.24
YN420	SL	F. tataricum (L.) Gaertn	landrace	China	Yunnan	Yes	0.741906	12.77	96.44	92.69
YN421	SL	F. tataricum (L.) Gaertn	landrace	China	Yunnan	Yes	0.714737	11.94	96.17	92.49
YN44	SL	F. tataricum (L.) Gaertn	landrace	China	Yunnan	Yes	0.692131	9.81	95.98	89.87
YN466	SL	F. tataricum (L.) Gaertn	landrace	China	Yunnan	Yes	0.707294	11.12	95.7	88.86
YN467	SL	F. tataricum (L.) Gaertn	landrace	China	Yunnan	Yes	0.638959	11.86	96.45	93.05
YN468	SL	F. tataricum (L.) Gaertn	landrace	China	Yunnan	Yes	0.746787	12.05	96.4	92.45
YN469	SL	F. tataricum (L.) Gaertn	landrace	China	Yunnan	Yes	0.737143	12.67	96.4	92.74
YN471	SL	F. tataricum (L.) Gaertn	landrace	China	Yunnan	Yes	0.536731	9.43	95.92	89.23
YN472	SL	F. tataricum (L.) Gaertn	landrace	China	Yunnan	Yes	0.628255	12.46	96.36	93.18
YN473	SL	F. tataricum (L.) Gaertn	landrace	China	Yunnan	Yes	0.765464	13.02	96.44	93.67
YN475	SL	F. tataricum (L.) Gaertn	landrace	China	Yunnan	Yes	0.557521	9.32	95.67	89.03
YN476	SL	F. tataricum (L.) Gaertn	landrace	China	Yunnan	Yes	0.653662	9.43	95.82	88.67
YN477	SL	F. tataricum (L.) Gaertn	landrace	China	Yunnan	Yes	0.701912	10.17	96.07	90.48
YN478	SL	F. tataricum (L.) Gaertn	landrace	China	Yunnan	Yes	0.641529	12.38	96.2	93.4
YN479	SL	F. tataricum (L.) Gaertn	landrace	China	Yunnan	Yes	0.6777	10.84	95.85	90.67
YN480	SL	F. tataricum (L.) Gaertn	landrace	China	Yunnan	Yes	0.638631	10.84	96.3	92.29
YN481	SL	F. tataricum (L.) Gaertn	landrace	China	Yunnan	Yes	0.762414	12.11	96.3	92.57
YN482	SL	F. tataricum (L.) Gaertn	landrace	China	Yunnan	Yes	0.759255	15.44	96.79	94.29
YN483	SL	F. tataricum (L.) Gaertn	landrace	China	Yunnan	Yes	0.75969	11.83	96.6	91.73
YN506	SL	F. tataricum (L.) Gaertn	landrace	China	Yunnan	Yes	0.783258	16.35	96.7	95.07
YN548	SL	F. tataricum (L.) Gaertn	landrace	China	Yunnan	Yes	0.766844	13.47	96.39	93.93
YN552	SL	F. tataricum (L.) Gaertn	landrace	China	Yunnan	Yes	0.758449	14.77	96.55	94.25
YN553	SL	F. tataricum (L.) Gaertn	landrace	China	Yunnan	Yes	0.685	10.65	96.69	91.88
514	NL	F. tataricum (L.) Gaertn	landrace	China	-	Yes	0.618431	8.91	95.94	87.92
517	NL	F. tataricum (L.) Gaertn	landrace	China	-	Yes	0.522396	11.63	96.63	92.46
529	NL	F. tataricum (L.) Gaertn	landrace	China	-	Yes	0.8112	11.99	96.58	92.87
532	NL	F. tataricum (L.) Gaertn	landrace	China	-	Yes	0.675927	13.69	96.69	93.67
539	NL	F. tataricum (L.) Gaertn	landrace	China	-	Yes	0.862009	15.72	96.78	95.06
543	NL	F. tataricum (L.) Gaertn	landrace	China	-	Yes	0.761203	16.47	97.04	94.35
AH251	NL	F. tataricum (L.) Gaertn	landrace	China	Anhui	Yes	0.744659	10.08	96.34	89.71
AH379	NL	F. tataricum (L.) Gaertn	landrace	China	Anhui	Yes	0.730485	15.86	96.83	94.41
AH380	NL	F. tataricum (L.) Gaertn	landrace	China	Anhui	Yes	0.73156	10.09	96.21	90.12
BEL-W33	NL	F. tataricum (L.) Gaertn	landrace	Belgium	-	No	0.707199	13.32	96.61	94.28
BTN528	NL	F. tataricum (L.) Gaertn	landrace	Bhutan	-	Yes	0.783398	16.9	97.1	95.47
DEU-W31	NL	F. tataricum (L.) Gaertn	landrace	Germany	-	No	0.815046	12.28	96.56	94.13
FRA-W35	NL	F. tataricum (L.) Gaertn	landrace	France	-	No	0.823802	15.99	96.91	95.3
FRA-W37	NL	F. tataricum (L.) Gaertn	landrace	France	-	No	0.801791	11.38	96.43	93.32
FRA-W38	NL	F. tataricum (L.) Gaertn	landrace	France	-	No	0.562671	10.01	96.27	91.07
GS160	NL	F. tataricum (L.) Gaertn	landrace	China	Gansu	Yes	0.708026	11.06	96.73	92.65
GS162	NL	F. tataricum (L.) Gaertn	landrace	China	Gansu	Yes	0.623809	10.02	96.34	90.86
GS163	NL	F. tataricum (L.) Gaertn	landrace	China	Gansu	Yes	0.606637	9.95	95.99	88.35
GS165	NL	F. tataricum (L.) Gaertn	landrace	China	Gansu	Yes	0.757123	12.07	96.51	93.34
GS167	NL	F. tataricum (L.) Gaertn	landrace	China	Gansu	Yes	0.706343	11.27	96.85	92.61
GS168	NL	F. tataricum (L.) Gaertn	landrace	China	Gansu	Yes	0.699423	10.56	96.3	91.38
GS169	NL	F. tataricum (L.) Gaertn	landrace	China	Gansu	Yes	0.819619	14.45	96.55	94.27
GS171	NL	F. tataricum (L.) Gaertn	landrace	China	Gansu	Yes	0.667629	9.16	96.13	87.86
GS172	NL	F. tataricum (L.) Gaertn	landrace	China	Gansu	Yes	0.665048	11.85	96.79	93.24
GS173	NL	F. tataricum (L.) Gaertn	landrace	China	Gansu	Yes	0.78405	14.21	96.62	93.84
GS176	NL	F. tataricum (L.) Gaertn	landrace	China	Gansu	Yes	0.6329	13.19	96.71	93.36
GS177	NL	F. tataricum (L.) Gaertn	landrace	China	Gansu	Yes	0.650508	12.38	96.35	92.71
GS178	NL	F. tataricum (L.) Gaertn	landrace	China	Gansu	Yes	0.589225	8.86	95.88	86.45
GS179	NL	F. tataricum (L.) Gaertn	landrace	China	Gansu	Yes	0.793266	11.01	96.55	92.45
GS181	NL	F. tataricum (L.) Gaertn	landrace	China	Gansu	Yes	0.666562	10.04	96.26	89.9
GS183	NL	F. tataricum (L.) Gaertn	landrace	China	Gansu	Yes	0.512829	8.78	96.22	87.49
GS184	NL	F. tataricum (L.) Gaertn	landrace	China	Gansu	Yes	0.714645	10.45	96.35	91.2
GS185	NL	F. tataricum (L.) Gaertn	landrace	China	Gansu	Yes	0.573274	10.81	96.44	91.62
GS186	NL	F. tataricum (L.) Gaertn	landrace	China	Gansu	Yes	0.843681	15.84	96.82	95.13
GS187	NL	F. tataricum (L.) Gaertn	landrace	China	Gansu	Yes	0.635989	9.06	95.98	88.06
GS189	NL	F. tataricum (L.) Gaertn	landrace	China	Gansu	Yes	0.5894	9.14	96.22	87.98
GS190	NL	F. tataricum (L.) Gaertn	landrace	China	Gansu	Yes	0.513731	10.9	96.43	91.01
GS192	NL	F. tataricum (L.) Gaertn	landrace	China	Gansu	Yes	0.735966	11.81	96.66	93.57
GS193	NL	F. tataricum (L.) Gaertn	landrace	China	Gansu	Yes	0.573856	7.9	95.81	83.82
GS194	NL	F. tataricum (L.) Gaertn	landrace	China	Gansu	Yes	0.667277	9.98	96.59	90.41
GS195	NL	F. tataricum (L.) Gaertn	landrace	China	Gansu	Yes	0.727201	13.18	96.68	93.8
GS197	NL	F. tataricum (L.) Gaertn	landrace	China	Gansu	Yes	0.542397	8.88	96.1	86.92
GS344	NL	F. tataricum (L.) Gaertn	landrace	China	Gansu	Yes	0.795799	15.36	96.91	94.98
GS345	NL	F. tataricum (L.) Gaertn	landrace	China	Gansu	Yes	0.737106	15.48	96.96	94.13
GS347	NL	F. tataricum (L.) Gaertn	landrace	China	Gansu	Yes	0.736497	12.15	96.99	93.54
GS348	NL	F. tataricum (L.) Gaertn	landrace	China	Gansu	Yes	0.722811	13.66	96.57	92.96
GS349	NL	F. tataricum (L.) Gaertn	landrace	China	Gansu	Yes	0.755383	13.6	96.66	94.44
GS356	NL	F. tataricum (L.) Gaertn	landrace	China	Gansu	Yes	0.752783	11.05	96.25	90.05
GS357	NL	F. tataricum (L.) Gaertn	landrace	China	Gansu	Yes	0.778857	14.96	97.08	94.64
GS359	NL	F. tataricum (L.) Gaertn	landrace	China	Gansu	Yes	0.723859	11.32	96.89	92.01
GX422	NL	F. tataricum (L.) Gaertn	landrace	China	Guangxi	Yes	0.610233	11.18	96.31	92.29
GX423	NL	F. tataricum (L.) Gaertn	landrace	China	Guangxi	Yes	0.750272	13.41	95.54	92.34
GZ261	NL	F. tataricum (L.) Gaertn	landrace	China	Guizhou	Yes	0.733336	12.81	96.7	93.96
GZ269	NL	F. tataricum (L.) Gaertn	landrace	China	Guizhou	Yes	0.723717	14.06	96.99	94.9
GZ411	NL	F. tataricum (L.) Gaertn	landrace	China	Guizhou	Yes	0.708195	10.95	96.33	91.07
GZ413	NL	F. tataricum (L.) Gaertn	landrace	China	Guizhou	Yes	0.764821	12.16	96.59	92.96
HB383	NL	F. tataricum (L.) Gaertn	landrace	China	Hubei	Yes	0.729405	10.58	96.8	91.45
HB384	NL	F. tataricum (L.) Gaertn	landrace	China	Hubei	Yes	0.800656	15.15	96.9	94.69
HB385	NL	F. tataricum (L.) Gaertn	landrace	China	Hubei	Yes	0.772842	11.93	96.64	92.55
HB386	NL	F. tataricum (L.) Gaertn	landrace	China	Hubei	Yes	0.766844	13.61	96.7	93.38
HB387	NL	F. tataricum (L.) Gaertn	landrace	China	Hubei	Yes	0.769567	14.16	96.77	94.35
HB388	NL	F. tataricum (L.) Gaertn	landrace	China	Hubei	Yes	0.800728	12.88	96.56	92.54
HB389	NL	F. tataricum (L.) Gaertn	landrace	China	Hubei	Yes	0.801244	17.96	97.16	95.49
HB390	NL	F. tataricum (L.) Gaertn	landrace	China	Hubei	Yes	0.74555	13.04	96.9	94.14
HB391	NL	F. tataricum (L.) Gaertn	landrace	China	Hubei	Yes	0.80902	16.56	97.01	95.22
HB392	NL	F. tataricum (L.) Gaertn	landrace	China	Hubei	Yes	0.716445	15.04	96.9	95.01
HB393	NL	F. tataricum (L.) Gaertn	landrace	China	Hubei	Yes	0.75225	11.72	96.85	93.04
HB394	NL	F. tataricum (L.) Gaertn	landrace	China	Hubei	Yes	0.644404	10.01	96.26	90.24
HB395	NL	F. tataricum (L.) Gaertn	landrace	China	Hubei	Yes	0.690277	9.44	96.36	89.38
HB396	NL	F. tataricum (L.) Gaertn	landrace	China	Hubei	Yes	0.705117	9.98	96.46	91.38
HB397	NL	F. tataricum (L.) Gaertn	landrace	China	Hubei	Yes	0.774774	16.53	96.99	95.02
HB398	NL	F. tataricum (L.) Gaertn	landrace	China	Hubei	Yes	0.756879	12.63	96.67	93.59
HB399	NL	F. tataricum (L.) Gaertn	landrace	China	Hubei	Yes	0.796329	17.38	97.12	95.36
HB400	NL	F. tataricum (L.) Gaertn	landrace	China	Hubei	Yes	0.75597	10.15	96.51	90.59
HB401	NL	F. tataricum (L.) Gaertn	landrace	China	Hubei	Yes	0.766069	11.43	96.86	93.78
HB402	NL	F. tataricum (L.) Gaertn	landrace	China	Hubei	Yes	0.735918	12.84	96.79	94.22
HB58	NL	F. tataricum (L.) Gaertn	landrace	China	Hebei	Yes	0.682455	10.12	95.21	88.6
HB61	NL	F. tataricum (L.) Gaertn	landrace	China	Hebei	Yes	0.563668	10.34	96.23	91.49
HB63	NL	F. tataricum (L.) Gaertn	landrace	China	Hebei	Yes	0.736386	13.92	96.31	93.47
HB64	NL	F. tataricum (L.) Gaertn	landrace	China	Hebei	Yes	0.759895	16.37	96.54	94.56
HB68	NL	F. tataricum (L.) Gaertn	landrace	China	Hebei	Yes	0.536051	10.77	84.6	66.18
HB70	NL	F. tataricum (L.) Gaertn	landrace	China	Hebei	Yes	0.670205	12.53	91.61	82.48
HB71	NL	F. tataricum (L.) Gaertn	landrace	China	Hebei	Yes	0.728028	10.89	87.08	71.14
HB72	NL	F. tataricum (L.) Gaertn	landrace	China	Hebei	Yes	0.685896	12.59	96.51	93.3
HB73	NL	F. tataricum (L.) Gaertn	landrace	China	Hebei	Yes	0.722667	12.52	96.92	94.3
HB74	NL	F. tataricum (L.) Gaertn	landrace	China	Hebei	Yes	0.614998	10.85	80.38	62.92
HB75	NL	F. tataricum (L.) Gaertn	landrace	China	Hebei	Yes	0.858693	14.75	96.32	93.75
HB76	NL	F. tataricum (L.) Gaertn	landrace	China	Hebei	Yes	0.632123	11.63	93.55	82.1
HB78	NL	F. tataricum (L.) Gaertn	landrace	China	Hebei	Yes	0.635002	10.85	89.44	71.58
HB80	NL	F. tataricum (L.) Gaertn	landrace	China	Hebei	Yes	0.769103	16.56	96.64	95.12
HB81	NL	F. tataricum (L.) Gaertn	landrace	China	Hebei	Yes	0.717641	13.12	92.61	81.35
HB82	NL	F. tataricum (L.) Gaertn	landrace	China	Hebei	Yes	0.705347	12.87	96.57	94.06
HB83	NL	F. tataricum (L.) Gaertn	landrace	China	Hebei	Yes	0.664196	13.19	96.64	93.8
HB84	NL	F. tataricum (L.) Gaertn	landrace	China	Hebei	Yes	0.757495	15.13	97.09	95.24
HB85	NL	F. tataricum (L.) Gaertn	landrace	China	Hebei	Yes	0.712809	13.88	83.86	64.52
HB86	NL	F. tataricum (L.) Gaertn	landrace	China	Hebei	Yes	0.581964	10.68	91.93	70.9
HB87	NL	F. tataricum (L.) Gaertn	landrace	China	Hebei	Yes	0.675864	13.39	76.85	59.63
HB89	NL	F. tataricum (L.) Gaertn	landrace	China	Hebei	Yes	0.65572	9.35	93.38	80.27
HB90	NL	F. tataricum (L.) Gaertn	landrace	China	Hebei	Yes	0.606066	12.38	96.38	92.65
HB91	NL	F. tataricum (L.) Gaertn	landrace	China	Hebei	Yes	0.746153	15.33	96.54	94.29
HB92	NL	F. tataricum (L.) Gaertn	landrace	China	Hebei	Yes	0.677357	15.55	96.68	94.46
HB93	NL	F. tataricum (L.) Gaertn	landrace	China	Hebei	Yes	0.742319	14.83	96.55	94.31
HN403	NL	F. tataricum (L.) Gaertn	landrace	China	Hunan	Yes	0.786656	14.64	97.15	95.58
HN404	NL	F. tataricum (L.) Gaertn	landrace	China	Hunan	Yes	0.697275	13.38	96.72	94.14
JPN334	NL	F. tataricum (L.) Gaertn	landrace	Japan	-	Yes	0.563213	8.58	96.04	85.93
JPN-W15	NL	F. tataricum (L.) Gaertn	landrace	Japan	-	No	0.832602	18.48	96.67	93
JX252	NL	F. tataricum (L.) Gaertn	landrace	China	Jiangxi	Yes	0.723022	10.53	96.67	90.76
JX488	NL	F. tataricum (L.) Gaertn	landrace	China	Jiangxi	Yes	0.737468	10.57	96.63	91.27
KOR-W80	NL	F. tataricum (L.) Gaertn	landrace	Korea	-	No	0.736268	12.46	96.66	93.74
KOR-W81	NL	F. tataricum (L.) Gaertn	landrace	Korea	-	No	0.710403	13.38	96.88	94.56
KOR-W82	NL	F. tataricum (L.) Gaertn	landrace	Korea	-	No	0.698754	11.43	96.53	92.37
KOR-W83	NL	F. tataricum (L.) Gaertn	landrace	Korea	-	No	0.749451	13.21	96.82	94.02
KOR-W85	NL	F. tataricum (L.) Gaertn	landrace	Korea	-	No	0.715212	15.29	96.87	95.11
KOR-W86	NL	F. tataricum (L.) Gaertn	landrace	Korea	-	No	0.769823	18.44	97.05	95.55
KOR-W87	NL	F. tataricum (L.) Gaertn	landrace	Korea	-	No	0.748672	13.93	96.75	94.61
KOR-W88	NL	F. tataricum (L.) Gaertn	landrace	Korea	-	No	0.770762	12.97	96.68	94.03
KOR-W89	NL	F. tataricum (L.) Gaertn	landrace	Korea	-	No	0.757364	11.85	96.77	93.28
KOR-W90	NL	F. tataricum (L.) Gaertn	landrace	Korea	-	No	0.760772	14.73	96.78	94.75
KOR-W91	NL	F. tataricum (L.) Gaertn	landrace	Korea	-	No	0.734152	13.71	96.78	94.69
KZT-W10	NL	F. tataricum (L.) Gaertn	landrace	Kazakhstan	-	No	0.716682	13.91	96.6	94.42
LN1	NL	F. tataricum (L.) Gaertn	landrace	China	Liaoning	Yes	0.713939	13.41	96.64	94.39
LUX-W30	NL	F. tataricum (L.) Gaertn	landrace	Luxemburg	-	No	0.815869	13.21	96.96	94.67
LUX-W32	NL	F. tataricum (L.) Gaertn	landrace	Luxemburg	-	No	0.615617	10.27	96.38	91.94
NMG2	NL	F. tataricum (L.) Gaertn	landrace	China	Inner Mongolia	Yes	0.532734	9.47	96.38	89.56
NMG3	NL	F. tataricum (L.) Gaertn	landrace	China	Inner Mongolia	Yes	0.768395	16.93	96.74	95.33
NX6	NL	F. tataricum (L.) Gaertn	landrace	China	Ningxia	Yes	0.846598	16.11	96.68	95.29
POL-W6	NL	F. tataricum (L.) Gaertn	landrace	Poland	-	No	0.829611	13.43	96.5	94.16
POL-W7	NL	F. tataricum (L.) Gaertn	landrace	Poland	-	No	0.825035	16.19	96.7	95.13
QH198	NL	F. tataricum (L.) Gaertn	landrace	China	Qinghai	Yes	0.510872	7.49	95.63	80.82
QH200	NL	F. tataricum (L.) Gaertn	landrace	China	Qinghai	Yes	0.71009	10.6	95.6	91.14
QH201	NL	F. tataricum (L.) Gaertn	landrace	China	Qinghai	Yes	0.861753	14.14	96.6	94.01
QH203	NL	F. tataricum (L.) Gaertn	landrace	China	Qinghai	Yes	0.832923	21.73	97.1	96.1
QH360	NL	F. tataricum (L.) Gaertn	landrace	China	Qinghai	Yes	0.748848	12.29	96.68	92.67
QH361	NL	F. tataricum (L.) Gaertn	landrace	China	Qinghai	Yes	0.719134	13.96	96.88	93.96
QH362	NL	F. tataricum (L.) Gaertn	landrace	China	Qinghai	Yes	0.850426	16.6	96.9	95
QH364	NL	F. tataricum (L.) Gaertn	landrace	China	Qinghai	Yes	0.822612	15.77	96.9	94.88
QH365	NL	F. tataricum (L.) Gaertn	landrace	China	Qinghai	Yes	0.742987	14.38	96.81	94.16
QH366	NL	F. tataricum (L.) Gaertn	landrace	China	Qinghai	Yes	0.740755	11.46	96.31	91.88
QH368	NL	F. tataricum (L.) Gaertn	landrace	China	Qinghai	Yes	0.749779	10.62	96.79	92.53
QH369	NL	F. tataricum (L.) Gaertn	landrace	China	Qinghai	Yes	0.764717	12.16	96.87	93.79
QH373	NL	F. tataricum (L.) Gaertn	landrace	China	Qinghai	Yes	0.759888	12.28	96.69	93.96
QH374	NL	F. tataricum (L.) Gaertn	landrace	China	Qinghai	Yes	0.634023	10.81	92.88	78.71
QH375	NL	F. tataricum (L.) Gaertn	landrace	China	Qinghai	Yes	0.840438	17.55	96.98	95.08
QH376	NL	F. tataricum (L.) Gaertn	landrace	China	Qinghai	Yes	0.762486	15.69	96.81	94.68
QH378	NL	F. tataricum (L.) Gaertn	landrace	China	Qinghai	Yes	0.643956	10.31	96.27	91.11
QH8	NL	F. tataricum (L.) Gaertn	landrace	China	Qinghai	Yes	0.761783	14.86	96.14	93.81
QH9	NL	F. tataricum (L.) Gaertn	landrace	China	Qinghai	Yes	0.877043	12.65	96.49	94.03
RUS544	NL	F. tataricum (L.) Gaertn	landrace	Russia	-	Yes	0.805857	12.21	96.77	93.72
RUS546	NL	F. tataricum (L.) Gaertn	landrace	Russia	-	Yes	0.697006	11.38	96.31	92.67
RUS547	NL	F. tataricum (L.) Gaertn	landrace	Russia	-	Yes	0.73249	10.67	96.26	91.21
RUS-W11	NL	F. tataricum (L.) Gaertn	landrace	Russia	-	No	0.747547	12.62	96.47	93.79
RUS-W15	NL	F. tataricum (L.) Gaertn	landrace	Russia	-	No	0.674246	10.43	96.78	92.16
RUS-W9	NL	F. tataricum (L.) Gaertn	landrace	Russia	-	No	0.68051	9.53	96.14	90.15
SC211	NL	F. tataricum (L.) Gaertn	landrace	China	Sichuan	Yes	0.642311	10.64	96.57	91.76
SC212	NL	F. tataricum (L.) Gaertn	landrace	China	Sichuan	Yes	0.526778	11.17	96.8	92.77
SC220	NL	F. tataricum (L.) Gaertn	landrace	China	Sichuan	Yes	0.624964	9.69	96.21	89.24
SC428	NL	F. tataricum (L.) Gaertn	landrace	China	Sichuan	Yes	0.654594	11.14	96.24	91.17
SC441	NL	F. tataricum (L.) Gaertn	landrace	China	Sichuan	Yes	0.674742	14.55	96.83	94.3
SC443	NL	F. tataricum (L.) Gaertn	landrace	China	Sichuan	Yes	0.6365	15	96.89	94.61
SC444	NL	F. tataricum (L.) Gaertn	landrace	China	Sichuan	Yes	0.804516	16.59	97.01	95.1
SC445	NL	F. tataricum (L.) Gaertn	landrace	China	Sichuan	Yes	0.691194	21.61	97	95.8
SC446	NL	F. tataricum (L.) Gaertn	landrace	China	Sichuan	Yes	0.684694	12.06	96.74	92.56
SC447	NL	F. tataricum (L.) Gaertn	landrace	China	Sichuan	Yes	0.566113	10.24	96.21	90.28
SC448	NL	F. tataricum (L.) Gaertn	landrace	China	Sichuan	Yes	0.826242	13.7	96.63	94.01
SC449	NL	F. tataricum (L.) Gaertn	landrace	China	Sichuan	Yes	0.739333	10.15	96.12	90.36
SC450	NL	F. tataricum (L.) Gaertn	landrace	China	Sichuan	Yes	0.709664	10.65	96.51	91.44
SC451	NL	F. tataricum (L.) Gaertn	landrace	China	Sichuan	Yes	0.738111	19.17	96.84	95.13
SC452	NL	F. tataricum (L.) Gaertn	landrace	China	Sichuan	Yes	0.765928	10.66	96.44	91.66
SC453	NL	F. tataricum (L.) Gaertn	landrace	China	Sichuan	Yes	0.50147	9.44	95.77	86.78
SC455	NL	F. tataricum (L.) Gaertn	landrace	China	Sichuan	Yes	0.685942	10.17	96.67	91.39
SC456	NL	F. tataricum (L.) Gaertn	landrace	China	Sichuan	Yes	0.791093	13	96.79	94.03
SC457	NL	F. tataricum (L.) Gaertn	landrace	China	Sichuan	Yes	0.626343	14.07	96.65	94.11
SC551	NL	F. tataricum (L.) Gaertn	landrace	China	Sichuan	Yes	0.637361	13.53	96.68	93.9
sx103	NL	F. tataricum (L.) Gaertn	landrace	China	Shaanxi	Yes	0.780673	15.55	97.14	95.47
sx108	NL	F. tataricum (L.) Gaertn	landrace	China	Shaanxi	Yes	0.741781	11.4	96.25	90.72
sx117	NL	F. tataricum (L.) Gaertn	landrace	China	Shaanxi	Yes	0.723111	12.7	96.39	92.28
sx118	NL	F. tataricum (L.) Gaertn	landrace	China	Shaanxi	Yes	0.576594	9.38	96.04	87.86
sx119	NL	F. tataricum (L.) Gaertn	landrace	China	Shaanxi	Yes	0.744217	12.34	96.54	92.25
sx120	NL	F. tataricum (L.) Gaertn	landrace	China	Shaanxi	Yes	0.707189	11.43	61.52	58.93
sx121	NL	F. tataricum (L.) Gaertn	landrace	China	Shaanxi	Yes	0.667396	10.48	96.32	91.63
sx122	NL	F. tataricum (L.) Gaertn	landrace	China	Shaanxi	Yes	0.670129	14.54	96.67	94.04
sx123	NL	F. tataricum (L.) Gaertn	landrace	China	Shaanxi	Yes	0.569443	11.82	96.45	92.01
sx124	NL	F. tataricum (L.) Gaertn	landrace	China	Shaanxi	Yes	0.853221	13.38	96.86	94.83
sx125	NL	F. tataricum (L.) Gaertn	landrace	China	Shaanxi	Yes	0.567139	8.74	95.96	85.65
sx126	NL	F. tataricum (L.) Gaertn	landrace	China	Shaanxi	Yes	0.635735	12.29	96.28	91.75
sx127	NL	F. tataricum (L.) Gaertn	landrace	China	Shaanxi	Yes	0.571828	19.7	97.01	95.63
sx129	NL	F. tataricum (L.) Gaertn	landrace	China	Shaanxi	Yes	0.624427	10.95	96.39	92.15
sx131	NL	F. tataricum (L.) Gaertn	landrace	China	Shaanxi	Yes	0.533026	11.66	96.49	92.31
sx133	NL	F. tataricum (L.) Gaertn	landrace	China	Shaanxi	Yes	0.588344	11.53	96.41	92.04
sx134	NL	F. tataricum (L.) Gaertn	landrace	China	Shaanxi	Yes	0.567789	10.46	96.04	88.96
sx135	NL	F. tataricum (L.) Gaertn	landrace	China	Shaanxi	Yes	0.636477	12.24	96.62	92.21
sx136	NL	F. tataricum (L.) Gaertn	landrace	China	Shaanxi	Yes	0.640417	11.75	96.63	92.39
sx137	NL	F. tataricum (L.) Gaertn	landrace	China	Shaanxi	Yes	0.675015	12.88	96.37	93.06
sx138	NL	F. tataricum (L.) Gaertn	landrace	China	Shaanxi	Yes	0.705483	13.23	96.88	93.57
sx139	NL	F. tataricum (L.) Gaertn	landrace	China	Shaanxi	Yes	0.699895	10.81	96.58	92.41
sx140	NL	F. tataricum (L.) Gaertn	landrace	China	Shaanxi	Yes	0.694877	10.86	96.87	92.21
sx143	NL	F. tataricum (L.) Gaertn	landrace	China	Shaanxi	Yes	0.549641	8.18	96.28	84.55
sx144	NL	F. tataricum (L.) Gaertn	landrace	China	Shaanxi	Yes	0.744955	11.19	96.62	92.35
sx145	NL	F. tataricum (L.) Gaertn	landrace	China	Shaanxi	Yes	0.719254	10.43	96.68	91.33
sx146	NL	F. tataricum (L.) Gaertn	landrace	China	Shaanxi	Yes	0.675967	15.17	96.63	94.03
sx147	NL	F. tataricum (L.) Gaertn	landrace	China	Shaanxi	Yes	0.505085	8.91	96.04	87.24
sx148	NL	F. tataricum (L.) Gaertn	landrace	China	Shaanxi	Yes	0.649927	11.02	96.54	92.51
sx149	NL	F. tataricum (L.) Gaertn	landrace	China	Shaanxi	Yes	0.685755	11.93	96.83	93.32
sx150	NL	F. tataricum (L.) Gaertn	landrace	China	Shaanxi	Yes	0.582816	10.21	96.35	90.92
sx151	NL	F. tataricum (L.) Gaertn	landrace	China	Shaanxi	Yes	0.657951	10.09	96.47	90.63
sx152	NL	F. tataricum (L.) Gaertn	landrace	China	Shaanxi	Yes	0.630462	12.24	96.51	93.21
sx153	NL	F. tataricum (L.) Gaertn	landrace	China	Shaanxi	Yes	0.626713	10.24	96.16	90.22
sx154	NL	F. tataricum (L.) Gaertn	landrace	China	Shaanxi	Yes	0.608472	9.07	96.04	86.72
sx155	NL	F. tataricum (L.) Gaertn	landrace	China	Shaanxi	Yes	0.637769	11.49	95.71	88.58
sx156	NL	F. tataricum (L.) Gaertn	landrace	China	Shaanxi	Yes	0.554073	7.67	95.96	82.16
sx157	NL	F. tataricum (L.) Gaertn	landrace	China	Shaanxi	Yes	0.679551	9.96	96.48	90.23
sx158	NL	F. tataricum (L.) Gaertn	landrace	China	Shaanxi	Yes	0.841431	15.73	96.81	94.96
sx159	NL	F. tataricum (L.) Gaertn	landrace	China	Shaanxi	Yes	0.591045	9.78	96.17	89.68
sx489	NL	F. tataricum (L.) Gaertn	landrace	China	Shaanxi	Yes	0.652026	11.59	96.6	92.68
sx498	NL	F. tataricum (L.) Gaertn	landrace	China	Shaanxi	Yes	0.749168	10.61	96.29	91.12
sx554	NL	F. tataricum (L.) Gaertn	landrace	China	Shaanxi	Yes	0.664713	10.22	96.46	91.46
SX-23	NL	F. tataricum (L.) Gaertn	landrace	China	Shanxi	Yes	0.596537	16.78	96.4	94.2
SX-24	NL	F. tataricum (L.) Gaertn	landrace	China	Shanxi	Yes	0.717841	12.1	96.53	93.11
SX-25	NL	F. tataricum (L.) Gaertn	landrace	China	Shanxi	Yes	0.586848	11.08	96.29	92.06
SX-26	NL	F. tataricum (L.) Gaertn	landrace	China	Shanxi	Yes	0.680546	10.94	96.38	92.27
SX-27	NL	F. tataricum (L.) Gaertn	landrace	China	Shanxi	Yes	0.516789	7.73	95.49	83.07
SX-28	NL	F. tataricum (L.) Gaertn	landrace	China	Shanxi	Yes	0.674811	11.33	96.15	91.72
SX-29	NL	F. tataricum (L.) Gaertn	landrace	China	Shanxi	Yes	0.806797	16.28	96.81	94.94
SX-30	NL	F. tataricum (L.) Gaertn	landrace	China	Shanxi	Yes	0.61305	9.99	96.35	89.96
SX-33	NL	F. tataricum (L.) Gaertn	landrace	China	Shanxi	Yes	0.662715	13.97	96.88	94.18
SX-35	NL	F. tataricum (L.) Gaertn	landrace	China	Shanxi	Yes	0.714014	12.84	97.09	94.05
SX-36	NL	F. tataricum (L.) Gaertn	landrace	China	Shanxi	Yes	0.509906	10.19	96.07	89.33
SX-37	NL	F. tataricum (L.) Gaertn	landrace	China	Shanxi	Yes	0.840247	18.51	96.86	95.45
SX-38	NL	F. tataricum (L.) Gaertn	landrace	China	Shanxi	Yes	0.835184	15.87	96.81	94.96
SX-39	NL	F. tataricum (L.) Gaertn	landrace	China	Shanxi	Yes	0.827415	14.46	96.83	94.61
SX-40	NL	F. tataricum (L.) Gaertn	landrace	China	Shanxi	Yes	0.634979	11.49	96.6	92.87
SX-41	NL	F. tataricum (L.) Gaertn	landrace	China	Shanxi	Yes	0.715932	10.01	96.16	90.03
SX-42	NL	F. tataricum (L.) Gaertn	landrace	China	Shanxi	Yes	0.822132	12.85	96.81	94.19
SX-43	NL	F. tataricum (L.) Gaertn	landrace	China	Shanxi	Yes	0.74866	11.66	96.53	92.22
SX-45	NL	F. tataricum (L.) Gaertn	landrace	China	Shanxi	Yes	0.646451	10.06	96.28	90.54
SX-46	NL	F. tataricum (L.) Gaertn	landrace	China	Shanxi	Yes	0.523245	8.98	96.19	88.85
SX-47	NL	F. tataricum (L.) Gaertn	landrace	China	Shanxi	Yes	0.708603	10.34	96.34	90.56
SX-48	NL	F. tataricum (L.) Gaertn	landrace	China	Shanxi	Yes	0.81582	20.59	97.12	95.67
SX-49	NL	F. tataricum (L.) Gaertn	landrace	China	Shanxi	Yes	0.655575	9.36	96.12	89.24
SX-50	NL	F. tataricum (L.) Gaertn	landrace	China	Shanxi	Yes	0.78537	12.37	96.38	93.4
SX-51	NL	F. tataricum (L.) Gaertn	landrace	China	Shanxi	Yes	0.771055	14.53	96.49	93.83
SX-52	NL	F. tataricum (L.) Gaertn	landrace	China	Shanxi	Yes	0.826857	15.24	96.92	95.19
SX-54	NL	F. tataricum (L.) Gaertn	landrace	China	Shanxi	Yes	0.552496	10.81	96.57	92.34
SX-55	NL	F. tataricum (L.) Gaertn	landrace	China	Shanxi	Yes	0.852012	16.34	96.83	95.31
SX-56	NL	F. tataricum (L.) Gaertn	landrace	China	Shanxi	Yes	0.822697	15.68	96.83	95.34
SX-96	NL	F. tataricum (L.) Gaertn	landrace	China	Shanxi	Yes	0.714797	16.24	96.72	94.77
SX-112	NL	F. tataricum (L.) Gaertn	landrace	China	Shanxi	Yes	0.739409	13.54	92.81	85.47
SX-113	NL	F. tataricum (L.) Gaertn	landrace	China	Shanxi	Yes	0.689942	12.57	96.55	92.32
SX-114	NL	F. tataricum (L.) Gaertn	landrace	China	Shanxi	Yes	0.691358	15.12	95.27	91.08
SX-115	NL	F. tataricum (L.) Gaertn	landrace	China	Shanxi	Yes	0.721406	13.01	96.46	92.62
SX-335	NL	F. tataricum (L.) Gaertn	landrace	China	Shanxi	Yes	0.668926	10.29	96.02	89.1
SX-336	NL	F. tataricum (L.) Gaertn	landrace	China	Shanxi	Yes	0.765665	12.59	96.84	93.53
SX-337	NL	F. tataricum (L.) Gaertn	landrace	China	Shanxi	Yes	0.722517	13.37	96.76	93.42
SX-338	NL	F. tataricum (L.) Gaertn	landrace	China	Shanxi	Yes	0.76621	13.06	96.72	93.14
SX-339	NL	F. tataricum (L.) Gaertn	landrace	China	Shanxi	Yes	0.843945	19.07	96.96	95.67
SX-34	NL	F. tataricum (L.) Gaertn	landrace	China	Shanxi	Yes	0.65329	10.98	96.6	92.59
SX-340	NL	F. tataricum (L.) Gaertn	landrace	China	Shanxi	Yes	0.793077	16.77	96.81	95.02
SX-341	NL	F. tataricum (L.) Gaertn	landrace	China	Shanxi	Yes	0.766975	17.25	97.09	95.31
SX-342	NL	F. tataricum (L.) Gaertn	landrace	China	Shanxi	Yes	0.747249	14.71	96.94	94
SX-343	NL	F. tataricum (L.) Gaertn	landrace	China	Shanxi	Yes	0.61552	9.07	96.29	87.35
USA522	NL	F. tataricum (L.) Gaertn	landrace	U.S.A	-	Yes	0.764449	11.4	96.69	92.33
USA524	NL	F. tataricum (L.) Gaertn	landrace	U.S.A	-	Yes	0.742616	17.49	96.78	95.31
USA527	NL	F. tataricum (L.) Gaertn	landrace	U.S.A	-	Yes	0.645014	10.72	96.62	92.11
USA537	NL	F. tataricum (L.) Gaertn	landrace	U.S.A	-	Yes	0.628431	10.55	96.3	90.46
USA538	NL	F. tataricum (L.) Gaertn	landrace	U.S.A	-	Yes	0.716809	10.57	96.56	92.48
USA541	NL	F. tataricum (L.) Gaertn	landrace	U.S.A	-	Yes	0.774455	16.88	96.66	94.75
USA-W21	NL	F. tataricum (L.) Gaertn	landrace	U.S.A	-	No	0.812999	13.46	96.86	94.13
USA-W23	NL	F. tataricum (L.) Gaertn	landrace	U.S.A	-	No	0.820346	17.56	97.03	95.5
USA-W27	NL	F. tataricum (L.) Gaertn	landrace	U.S.A	-	No	0.829518	13.68	96.76	94.29
USA-W28	NL	F. tataricum (L.) Gaertn	landrace	U.S.A	-	No	0.761255	13.4	96.55	93.96
XZ94	NL	F. tataricum (L.) Gaertn	landrace	China	Tibet	Yes	0.731847	11.87	96.51	93.25
Y1	Outgroup	F.leptopodum		China	Sichuan	No	0.0518602	14.43	5.14	3.47
Y2	Outgroup	F.qiangcai		China	Sichuan	No	0.0312205	8.24	4.7	2.39
Y3	Outgroup	F.pugense		China	Sichuan	No	0.0167765	4.36	4.14	1.09
Y4	Outgroup	F.rubifolium		China	Sichuan	No	0.0262774	6.17	4.56	2.2
Y6	Outgroup	F.esculentum		China	-	No	0.0524385	3.95	16.68	4.66
Y7	Outgroup	F.gracilipedoides		China	Sichuan	No	0.0411213	9.57	4.9	2.67
Y8	Outgroup	F.caudatum (Sam.)		China	Sichuan	Yes	0.0239443	5.82	4.04	1.27

## Sheet: Table S2
Table S2 Distribution of SNPs within various genomic regions in Tartary buckwheat.
Chr.	Intergenic	Upstream	Downstream	Upstream/ Downstream	UTR3	UTR5	UTR5/UTR3	Intronic	Splicing	Exonic	Exonic;splicing	Exonic					ts/tv	Total
												Stop gain	Stop loss	Synonymous	Non-synonymous	Unknowns
1	140639	11035	9397	985	617	665	4	8337	24	4120	0	100	24	1544	2424	28	2.18399	175823
2	127100	10783	8166	706	512	580	2	7135	26	3747	0	102	33	1334	2274	4	2.22477	158757
3	174955	10093	8731	658	616	635	6	7906	24	4299	1	128	36	1409	2661	66	2.15944	207924
4	83083	7918	6530	545	375	593	7	6088	19	2910	0	75	22	1081	1709	23	2.15628	108068
5	65154	6222	4996	422	345	345	3	4480	16	1955	0	50	8	707	1167	23	2.10201	83938
6	137567	10221	7907	873	446	498	32	8365	26	3573	0	97	26	1261	2182	7	2.19148	169508
7	70509	5315	4101	378	263	250	5	3976	11	1882	1	39	7	704	1133	0	2.13766	86691
8	83474	7398	5667	632	315	358	0	4899	25	2271	0	52	15	807	1394	3	2.19745	105039
Total	882481	68985	55495	5199	3489	3924	59	51186	171	24757	2	643	171	8847	14944	154	2.17467	1095748

## Sheet: Table S3
Table S3 Distribution of indels within various genomic regions.
Chr.	Intergenic	Upstream	Downstream	Upstream/ Downstream	Intronic	Splicing	Exonic						Insertion	Deletion	Total
							Stop gain	Stop loss	Frameshift deletion	Frameshift insertion	Non-frameshift deletion	Non-frameshift insertion
1	13324	1764	1502	175	1339	7	2	2	79	34	33	7	7139	11238	18377
2	12830	1756	1380	176	1195	8	4	2	72	43	20	13	7374	10249	17623
3	13874	1414	1218	98	1204	4	2	1	78	43	31	11	7214	10763	17977
4	9315	1315	1145	126	1054	5	3	2	60	34	22	9	5576	7632	13208
5	7325	1078	934	105	934	5	2	1	50	32	16	12	4759	5805	10564
6	12549	1647	1277	147	1335	6	4	0	91	37	29	11	7143	10112	17255
7	7328	900	723	65	737	4	0	0	30	16	18	10	4125	5731	9856
8	8253	1196	971	150	911	5	3	1	42	23	25	7	4946	6710	11656
Total	84798	11070	9150	1042	8709	44	20	9	502	262	194	80	48276	68240	116516

## Sheet: Table S4
Table S4 The validation of random selected SNPs by PCR methods.
Chr.	SNP position (bp)	GS177		GS185		GS176		GS163		SX-337		QH369		sx122		sx123		JPN327		HB387
		Resequence	PCR	Resequence	PCR	Resequence	PCR	Resequence	PCR	Resequence	PCR	Resequence	PCR	Resequence	PCR	Resequence	PCR	Resequence	PCR	Resequence	PCR
1	4617722	A/A	A/A	G/G	G/G	G/G	G/G	G/G	G/G	G/G	G/G	G/G	G/G	G/G	G/G	G/G	G/G	G/G	G/G	G/G	G/G
	4617265	A/A	A/A	G/G	G/G	G/G	G/G	G/G	G/G	G/G	G/G	G/G	G/G	G/G	G/G	G/G	G/G	G/G	G/G	G/G	G/G
	4617237	A/A	A/A	G/G	G/G	G/G	G/G	G/G	G/G	G/G	G/G	G/G	G/G	G/G	G/G	G/G	G/G	G/G	G/G	G/G	G/G
	4617785	C/C	G/G	T/T	T/T	T/T	T/T	T/T	T/T	T/T	T/T	T/T	T/T	T/T	T/T	T/T	T/T	T/T	T/T	T/T	T/T
2	44512906	G/G	G/G	C/C	C/C	C/G	C/C	C/C	C/C	C/C	C/C	C/C	G/G	G/G	G/G	G/G	G/G	G/G	G/G	G/G	G/G
	44514622	A/A	A/A	G/G	G/G	A/G	A/A	G/G	G/G	G/G	G/G	G/G	G/G	A/A	G/G	A/A	A/A	A/A	A/A	A/A	A/A
	44514582	T/T	T/T	C/C	C/C	C/T	C/C	C/C	C/C	C/C	C/C	C/C	C/C	T/T	C/C	T/T	T/T	T/T	T/T	T/T	T/T
	44512613	G/G	G/G	A/A	A/A	A/G	A/A	A/A	A/A	A/A	A/A	A/G	G/G	G/G	G/G	G/G	G/G	G/G	G/G	G/G	G/G
	44514555	C/C	C/C	T/T	T/T	C/T	C/C	T/T	T/T	T/T	T/T	C/T	C/C	C/C	T/T	C/C	C/C	C/C	C/C	C/C	C/C
	44513251	T/T	T/T	C/C	C/C	C/C	C/C	C/C	C/C	C/C	C/C	C/C	C/C	T/T	C/C	T/T	T/T	T/T	T/T	T/T	T/T
	44513812	T/T	T/T	A/A	A/A	A/T	A/A	A/A	A/A	A/A	A/A	A/A	T/T	T/T	T/T	T/T	T/T	T/T	T/T	T/T	T/T
	44514105	A/A	A/A	G/G	G/G	A/G	G/G	G/G	G/G	G/G	C/C	A/G	A/G	A/A	A/A	A/A	A/A	A/A	A/A	A/A	A/A
	44513469	T/T	T/T	C/C	C/C	C/C	C/C	C/C	C/C	C/C	C/C	C/C	A/A	T/T	T/T	T/T	T/T	T/T	T/T	T/T	T/T
	44514362	A/A	A/A	G/G	G/G	G/G	G/G	G/G	G/G	G/G	C/C	G/G	A/A	A/A	A/A	A/A	A/A	A/A	A/A	A/A	A/A
	44513263	C/C	C/C	T/T	T/T	T/T	T/T	T/T	T/T	T/T	T/T	T/T	T/T	C/C	T/T	C/C	C/C	C/C	C/C	C/C	C/C
	44512495	C/C	C/C	G/G	G/G	G/G	G/G	G/G	G/G	G/G	G/G	G/G	C/C	C/C	C/C	C/C	C/C	C/C	C/C	C/C	C/C
	44513322	T/T	T/T	C/C	C/C	C/C	C/C	C/C	C/C	C/C	C/C	C/T	A/A	T/T	T/T	T/T	T/T	T/T	T/T	T/T	T/T
	44513274	A/A	A/A	T/T	T/T	T/T	T/T	T/T	T/T	T/T	T/T	T/T	T/T	A/A	T/T	A/A	A/A	A/A	A/A	A/A	A/A
3	6392400	C/C	C/C	C/C	C/C	C/C	C/C	C/C	C/C	C/C	C/C	C/C	C/C	C/C	C/C	A/A	A/A	A/A	A/A	A/A	A/A
	6395340	C/C	C/C	C/C	C/C	C/C	C/C	C/C	C/C	C/C	C/C	C/C	C/C	C/C	C/C	T/T	T/T	T/T	T/T	T/T	T/T
	6390566	A/A	A/A	A/A	A/A	A/A	A/A	A/A	A/A	A/C	A/A	A/A	A/A	A/A	A/A	C/C	C/C	C/C	C/C	C/C	C/C
	6389894	C/C	C/C	C/C	C/C	C/C	C/C	C/C	C/C	C/T	T/T	C/C	C/C	C/C	C/C	T/T	T/T	T/T	T/T	T/T	T/T
4	46350596	C/C	C/C	C/C	C/C	C/C	C/C	C/C	C/C	C/C	C/C	C/C	C/C	C/C	C/C	C/C	C/C	C/C	C/C	C/C	C/C
	46350586	T/T	T/T	T/T	T/T	T/T	T/T	T/T	T/T	T/T	T/T	T/T	T/T	T/T	T/T	T/T	T/T	T/T	T/T	T/T	T/T
	46350583	A/A	A/A	A/A	A/A	A/A	A/A	A/A	A/A	A/A	A/A	A/A	A/A	A/A	A/A	A/A	A/A	A/A	A/A	A/A	A/A
	46350144	C/C	C/C	C/C	C/C	C/C	C/C	C/C	C/C	C/C	C/C	C/C	C/C	C/C	C/C	C/C	C/C	C/C	C/C	C/C	C/C
5	54395909	A/A	A/A	C/C	C/C	A/A	A/A	A/C	A/A	A/C	A/A	C/C	C/C	A/A	A/A	C/C	C/C	C/C	C/C	C/C	C/C
	54395484	C/C	C/C	T/T	T/T	C/C	C/C	C/T	C/C	C/T	C/C	T/T	T/T	C/C	C/C	T/T	T/T	T/T	T/T	T/T	T/T
	54395669	A/A	A/A	G/G	G/G	A/A	A/A	A/G	A/A	A/G	G/G	G/G	G/G	A/A	A/A	G/G	G/G	G/G	G/G	G/G	G/G
	54396269	G/G	G/G	A/A	A/A	G/G	G/G	A/G	A/A	A/G	G/G	A/A	A/A	G/G	A/A	A/A	A/A	A/A	A/A	A/A	A/A
6	18411	C/C	C/C	C/C	C/C	C/C	C/C	C/C	C/C	C/C	C/C	C/T	C/C	C/C	C/C	C/C	C/C	C/C	C/C	C/C	C/C
	18431	G/G	G/G	G/G	G/G	G/G	G/G	G/G	G/G	G/G	G/G	G/T	G/G	G/G	G/G	G/G	G/G	G/G	G/G	G/G	G/G
	18497	C/C	C/C	C/C	C/C	C/C	C/C	C/C	C/C	C/C	C/C	C/T	C/C	C/C	C/C	C/C	C/C	C/C	C/C	C/C	C/C
	18519	G/G	G/G	G/G	G/G	G/G	G/G	A/T/C/G	G/G	G/G	G/G	A/G	G/G	G/G	G/G	G/G	G/G	G/G	G/G	G/G	G/G
	18522	C/C	C/C	C/C	C/C	C/C	C/C	A/T/C/G	C/C	C/C	C/C	C/T	C/C	C/C	C/C	C/C	C/C	C/C	C/C	C/C	C/C
	18633	C/C	C/C	T/T	T/T	T/T	T/T	A/T/C/G	C/C	A/T/C/G	C/C	T/T	T/T	A/T/C/G	T/T	C/C	C/C	C/C	C/C	C/C	C/C
	18823	C/C	C/C	T/T	T/T	T/T	T/T	T/T	T/T	A/T/C/G	T/T	T/T	T/T	T/T	T/T	C/C	C/C	C/C	C/C	C/C	C/C
	4722902	T/T	T/T	T/T	T/T	T/T	T/T	T/T	T/T	A/A	A/A	A/A	A/A	A/A	A/A	A/A	A/A	A/A	A/A	A/A	A/A
	4723106	G/G	G/G	G/G	G/G	G/G	G/G	G/G	G/G	T/T	T/T	T/T	T/T	T/T	T/T	T/T	T/T	T/T	T/T	T/T	T/T
	4723333	T/T	T/T	T/T	T/T	T/T	T/T	T/T	T/T	A/A	A/A	A/A	A/A	A/A	A/A	A/A	A/A	A/A	A/A	A/A	A/A
7	42662246	C/C	C/C	C/C	A/T/C/G	C/C	C/C	C/C	C/C	A/C	A/A	A/A	A/A	C/C	C/C	A/A	C/C	A/A	C/C	A/A	C/C
	42663097	A/A	A/A	A/A	A/A	A/A	A/A	A/A	A/A	T/T	T/T	T/T	T/T	A/A	A/A	T/T	T/T	T/T	T/T	T/T	T/T
	42662797	A/A	A/A	A/A	A/A	A/A	A/A	A/A	A/A	C/C	C/C	C/C	C/C	A/A	A/A	C/C	A/A	C/C	A/A	C/C	A/A
	42662621	T/T	T/T	T/T	T/T	T/T	T/T	T/T	A/A	A/C/G/T	C/C	C/C	C/C	T/T	T/T	C/C	A/A	C/C	A/A	C/C	A/A
8	4811350	A/A	A/A	A/A	A/A	A/A	A/A	A/A	A/A	A/A	A/A	A/A	A/A	A/A	A/A	A/A	A/A	A/A	A/A	A/A	A/A
	4811359	A/A	A/A	A/A	A/A	A/A	A/A	A/A	A/A	A/A	A/A	A/A	A/A	A/A	A/A	A/A	A/A	A/A	A/A	A/A	A/A
	3122828	T/T	T/T	T/T	T/T	T/T	T/T	T/T	T/T	T/T	T/T	T/T	T/T	T/T	T/T	T/T	T/T	C/C	C/C	C/C	C/C
	3124186	G/G	G/G	G/G	G/G	G/G	G/G	G/G	G/G	G/G	G/G	G/G	G/G	G/G	G/G	G/G	G/G	G/G	G/G	G/G	G/G
	3124757	A/T/C/G	A/A	G/G	A/A	G/G	A/A	G/G	A/A	G/G	A/A	G/G	A/A	G/G	A/A	G/G	A/A	A/A	A/A	A/A	A/A
	3124931	A/A	A/A	A/A	A/A	A/A	A/A	A/A	A/A	A/A	A/A	A/A	A/A	A/A	A/A	A/A	A/A	G/G	G/G	G/G	G/G
	3125145	G/G	G/G	G/G	G/G	G/G	G/G	G/G	G/G	G/G	G/G	G/G	G/G	G/G	G/G	G/G	G/G	A/A	A/A	A/A	A/A
The orange represented error genotypes and the green reprsented homozygous genotypes.

## Sheet: Table S5
Table S5 Levels of genetic differentiation in different chromosomes.
Chr.	FST (HW/SL)	FST (HW/NL)	FST (SL/NL)	FST (NL/abroad)	FST (HW/abroad)
1	0.168241	0.173637	0.193109	0.044	0.127
2	0.199786	0.169755	0.168548	0.052	0.147
3	0.138123	0.253633	0.279893	0.041	0.258
4	0.176126	0.178204	0.184634	0.055	0.134
5	0.162781	0.167668	0.143588	0.046	0.132
6	0.194627	0.22063	0.214791	0.035	0.17
7	0.195934	0.2156	0.17934	0.047	0.176
8	0.149515	0.164323	0.156627	0.042	0.137
Average	0.173142	0.192931	0.190066	0.045	0.16

## Sheet: Table S6
Table S6 13 agronomic and quality traits used in GWAS.
Traits	Abbreviation	Units
Quercetin content	QC	mg/g
Rutin content	RT	mg/g
Kaempferol-3-O-rutinoside content	KC	mg/g
1000-grain-weight	GW	g
Grain yield per plant	GYPP	g
Whole growth period	GP	day
Seed length	SLE	mm
Seed width	SWD	mm
Seed circular degree	SCD	-
Seed wing	SWI	-
Pericarp color	PC	-
Plant height	PH	cm
Stem diameter	SD	cm

## Sheet: Table S7
Table S7 Putative regions and genes experiencing domestication sweep between HW and SL.
Chr.	Region start	Region end	XP-CLR	Length	XP-CLR	Gene ID	Predict function	GO Information
1	1700001	1900000	50.7919	200000	50.7919	FtPinG0100054900	Protein of unknown function DUF707(IPR007877)	-	-	-	-	-	-	-	-	-	-	-	-	-	-	-
						FtPinG0100055900	WD40 repeat(IPR001680)|WD40/YVTN repeat-like-containing domain superfamily(IPR015943)|WD40 repeat, conserved site(IPR019775)|Anaphase-promoting complex subunit 4, WD40 domain(IPR024977)|WD40-repeat-containing domain superfamily(IPR036322)	GO:0005515	-	-	-	-	-	-	-	-	-	-	-	-	-	-
						FtPinG0100056200	Glycosyl transferase, family 17(IPR006813)	GO:0003830	GO:0006487	GO:0016020	-	-	-	-	-	-	-	-	-	-	-	-
						FtPinG0100056300	-	-	-	-	-	-	-	-	-	-	-	-	-	-	-	-
						FtPinG0100056600	BTB/POZ domain(IPR000210)|SKP1/BTB/POZ domain superfamily(IPR011333)|NPH3 domain(IPR027356)	GO:0005515	-	-	-	-	-	-	-	-	-	-	-	-	-	-
						FtPinG0100056800	Oxoglutarate/iron-dependent dioxygenase(IPR005123)|Non-haem dioxygenase N-terminal domain(IPR026992)|Isopenicillin N synthase-like(IPR027443)	GO:0016491	GO:0055114	-	-	-	-	-	-	-	-	-	-	-	-	-
						FtPinG0100057300	Alpha/Beta hydrolase fold(IPR029058)	-	-	-	-	-	-	-	-	-	-	-	-	-	-	-
						FtPinG0100057500	Alliinase, C-terminal(IPR006948)|Pyridoxal phosphate-dependent transferase, major domain(IPR015421)|Pyridoxal phosphate-dependent transferase(IPR015424)	GO:0003824	GO:0016846	-	-	-	-	-	-	-	-	-	-	-	-	-
						FtPinG0100057800	Oxoglutarate/iron-dependent dioxygenase(IPR005123)|Non-haem dioxygenase N-terminal domain(IPR026992)|Isopenicillin N synthase-like(IPR027443)	GO:0016491	GO:0055114	-	-	-	-	-	-	-	-	-	-	-	-	-
						FtPinG0100058000	Oxoglutarate/iron-dependent dioxygenase(IPR005123)|Non-haem dioxygenase N-terminal domain(IPR026992)|Isopenicillin N synthase-like(IPR027443)	GO:0016491	GO:0055114	-	-	-	-	-	-	-	-	-	-	-	-	-
						FtPinG0100058200	Oxoglutarate/iron-dependent dioxygenase(IPR005123)|Isopenicillin N synthase-like(IPR027443)	GO:0016491	GO:0055114	-	-	-	-	-	-	-	-	-	-	-	-	-
						FtPinG0100058600	PB1 domain(IPR000270)	GO:0005515	-	-	-	-	-	-	-	-	-	-	-	-	-	-
						FtPinG0100058800	Gnk2-homologous domain(IPR002902)|Gnk2-homologous domain superfamily(IPR038408)	-	-	-	-	-	-	-	-	-	-	-	-	-	-	-
						FtPinG0100058900	-	-	-	-	-	-	-	-	-	-	-	-	-	-	-	-
						FtPinG0100059100	Alcohol dehydrogenase, zinc-type, conserved site(IPR002328)|GroES-like superfamily(IPR011032)|Alcohol dehydrogenase, C-terminal(IPR013149)|Alcohol dehydrogenase, N-terminal(IPR013154)|Polyketide synthase, enoylreductase domain(IPR020843)|NAD(P)-binding domain superfamily(IPR036291)	GO:0008270	GO:0016491	GO:0055114	-	-	-	-	-	-	-	-	-	-	-	-
						FtPinG0100059300	Alcohol dehydrogenase, C-terminal(IPR013149)|NAD(P)-binding domain superfamily(IPR036291)	GO:0055114	-	-	-	-	-	-	-	-	-	-	-	-	-	-
						FtPinG0100059600	-	-	-	-	-	-	-	-	-	-	-	-	-	-	-	-
						FtPinG0100059800	PNN-interacting serine/arginine-rich protein(IPR031937)	-	-	-	-	-	-	-	-	-	-	-	-	-	-	-
						FtPinG0100059900	Armadillo(IPR000225)|Armadillo-like helical(IPR011989)|Armadillo-type fold(IPR016024)	GO:0005488	GO:0005515	-	-	-	-	-	-	-	-	-	-	-	-	-
						FtPinG0100060200	F-box domain(IPR001810)|Sel1-like repeat(IPR006597)|Tetratricopeptide-like helical domain superfamily(IPR011990)|F-box-like domain superfamily(IPR036047)	GO:0005515	-	-	-	-	-	-	-	-	-	-	-	-	-	-
						FtPinG0100061000	Aminotransferase, class I/classII(IPR004839)|Pyridoxal phosphate-dependent transferase, major domain(IPR015421)|Pyridoxal phosphate-dependent transferase domain 1(IPR015422)|Pyridoxal phosphate-dependent transferase(IPR015424)	GO:0003824	GO:0009058	GO:0030170	-	-	-	-	-	-	-	-	-	-	-	-
						FtPinG0100061300	Zinc finger, CCHC-type superfamily(IPR036875)	GO:0003676	GO:0008270	-	-	-	-	-	-	-	-	-	-	-	-	-
						FtPinG0100061800	Nucleoside phosphorylase/phosphoribosyltransferase catalytic domain superfamily(IPR035902)|Glycosyl transferase family 3, N-terminal domain superfamily(IPR036320)	-	-	-	-	-	-	-	-	-	-	-	-	-	-	-
						FtPinG0100062000	Alliinase, C-terminal(IPR006948)	GO:0016846	-	-	-	-	-	-	-	-	-	-	-	-	-	-
						FtPinG0100062200	Alpha/Beta hydrolase fold(IPR029058)	-	-	-	-	-	-	-	-	-	-	-	-	-	-	-
						FtPinG0100062600	Alpha/Beta hydrolase fold(IPR029058)	-	-	-	-	-	-	-	-	-	-	-	-	-	-	-
						FtPinG0100062800	Glycoside hydrolase, family 28(IPR000743)|Pectin lyase fold/virulence factor(IPR011050)|Pectin lyase fold(IPR012334)	GO:0004650	GO:0005975	-	-	-	-	-	-	-	-	-	-	-	-	-
1	3500001	3700000	77.0325	200000	77.0325	FtPinG0180000020	-	-	-	-	-	-	-	-	-	-	-	-	-	-	-	-
						FtPinG0100099600	Cyclophilin-type peptidyl-prolyl cis-trans isomerase domain(IPR002130)|Cyclophilin-like domain superfamily(IPR029000)	GO:0000413	GO:0003755	-	-	-	-	-	-	-	-	-	-	-	-	-
						FtPinG0100100100	Kelch repeat type 1(IPR006652)|Kelch-type beta propeller(IPR015915)	GO:0005515	-	-	-	-	-	-	-	-	-	-	-	-	-	-
						FtPinG0100100700	Aminoacyl-tRNA synthetase, class II (G/ P/ S/T)(IPR002314)|Threonine-tRNA ligase, class IIa(IPR002320)|TGS(IPR004095)|Anticodon-binding(IPR004154)|Beta-grasp domain superfamily(IPR012675)|TGS-like(IPR012676)|Threonyl/alanyl tRNA synthetase, SAD(IPR012947)|Threonyl/alanyl tRNA synthetase, class II-like, putative editing domain superfamily(IPR018163)|Threonine-tRNA ligase catalytic core domain(IPR0…	GO:0000166	GO:0004812	GO:0004829	GO:0005524	GO:0005737	GO:0006418	GO:0006435	GO:0043039	-	-	-	-	-	-	-
						FtPinG0100101000	TB2/DP1/HVA22-related protein(IPR004345)	-	-	-	-	-	-	-	-	-	-	-	-	-	-	-
						FtPinG0100101200	Transcription factor, TCP(IPR005333)	-	-	-	-	-	-	-	-	-	-	-	-	-	-	-
						FtPinG0100101300	Reverse transcriptase zinc-binding domain(IPR026960)	-	-	-	-	-	-	-	-	-	-	-	-	-	-	-
						FtPinG0100101600	-	-	-	-	-	-	-	-	-	-	-	-	-	-	-	-
1	3800001	4000000	68.3468	200000	68.3468	FtPinG0100104600	Homeobox domain(IPR001356)|Homeodomain, ZF-HD class(IPR006455)|ZF-HD homeobox protein, Cys/His-rich dimerisation domain(IPR006456)|Homeobox-like domain superfamily(IPR009057)	GO:0003677	-	-	-	-	-	-	-	-	-	-	-	-	-	-
						FtPinG0100105200	Zinc finger, RING-CH-type(IPR011016)|Zinc finger, RING/FYVE/PHD-type(IPR013083)|Protein of unknown function DUF3675(IPR022143)	GO:0008270	-	-	-	-	-	-	-	-	-	-	-	-	-	-
						FtPinG0100105300	Galectin, carbohydrate recognition domain(IPR001079)|Glycosyl transferase, family 31(IPR002659)|Concanavalin A-like lectin/glucanase domain superfamily(IPR013320)	GO:0006486	GO:0008378	GO:0016020	GO:0030246	-	-	-	-	-	-	-	-	-	-	-
						FtPinG0100105600	SANT/Myb domain(IPR001005)|Myb domain, plants(IPR006447)|Homeobox-like domain superfamily(IPR009057)|MYB-CC type transcription factor, LHEQLE-containing domain(IPR025756)	GO:0003677	-	-	-	-	-	-	-	-	-	-	-	-	-	-
						FtPinG0100106000	-	-	-	-	-	-	-	-	-	-	-	-	-	-	-	-
						FtPinG0100106200	SANT/Myb domain(IPR001005)|Homeobox-like domain superfamily(IPR009057)	GO:0003677	-	-	-	-	-	-	-	-	-	-	-	-	-	-
						FtPinG0100106600	Expansin(IPR002963)|Expansin/pollen allergen, DPBB domain(IPR007112)|Expansin, cellulose-binding-like domain(IPR007117)|Expansin/Lol pI(IPR007118)|RlpA-like protein, double-psi beta-barrel domain(IPR009009)|Expansin, cellulose-binding-like domain superfamily(IPR036749)|RlpA-like domain superfamily(IPR036908)	GO:0005576	GO:0009664	-	-	-	-	-	-	-	-	-	-	-	-	-
						FtPinG0100107000	Endosulphine(IPR006760)	-	-	-	-	-	-	-	-	-	-	-	-	-	-	-
						FtPinG0100107100	Casparian strip membrane protein(IPR006459)|Domain of unknown function DUF588(IPR006702)	-	-	-	-	-	-	-	-	-	-	-	-	-	-	-
						FtPinG0100107400	NAC domain(IPR003441)|NAC domain superfamily(IPR036093)	GO:0003677	GO:0006355	-	-	-	-	-	-	-	-	-	-	-	-	-
						FtPinG0100107600	SET domain(IPR001214)|Tetratricopeptide-like helical domain superfamily(IPR011990)|Tetratricopeptide repeat 2(IPR013105)|Tetratricopeptide repeat(IPR019734)	GO:0005515	-	-	-	-	-	-	-	-	-	-	-	-	-	-
						FtPinG0100107700	SPX domain(IPR004331)|EXS, C-terminal(IPR004342)	GO:0016021	-	-	-	-	-	-	-	-	-	-	-	-	-	-
						FtPinG0100108000	-	-	-	-	-	-	-	-	-	-	-	-	-	-	-	-
						FtPinG0100108100	SPX domain(IPR004331)|EXS, C-terminal(IPR004342)	GO:0016021	-	-	-	-	-	-	-	-	-	-	-	-	-	-
						FtPinG0100108700	Rubisco LSMT, substrate-binding domain(IPR015353)|Rubisco LSMT, substrate-binding domain superfamily(IPR036464)	-	-	-	-	-	-	-	-	-	-	-	-	-	-	-
						FtPinG0100108900	SET domain(IPR001214)|Rubisco LSMT, substrate-binding domain(IPR015353)|Rubisco LSMT, substrate-binding domain superfamily(IPR036464)	GO:0005515	-	-	-	-	-	-	-	-	-	-	-	-	-	-
						FtPinG0100109300	Rubisco LSMT, substrate-binding domain(IPR015353)|Rubisco LSMT, substrate-binding domain superfamily(IPR036464)	-	-	-	-	-	-	-	-	-	-	-	-	-	-	-
1	4500001	4700000	33.5556	200000	33.5556	FtPinG0100120100	Asparagine synthase(IPR001962)|Rossmann-like alpha/beta/alpha sandwich fold(IPR014729)|Glutamine amidotransferase type 2 domain(IPR017932)|Nucleophile aminohydrolases, N-terminal(IPR029055)	GO:0004066	GO:0006529	-	-	-	-	-	-	-	-	-	-	-	-	-
						FtPinG0100120400	Ubiquinone biosynthesis protein Coq4(IPR007715)	GO:0005743	GO:0006744	-	-	-	-	-	-	-	-	-	-	-	-	-
						FtPinG0100120500	Protein kinase domain(IPR000719)|Protein kinase-like domain superfamily(IPR011009)|Protein kinase, ATP binding site(IPR017441)	GO:0004672	GO:0005524	GO:0006468	-	-	-	-	-	-	-	-	-	-	-	-
						FtPinG0100120700	6-phosphogluconolactonase, DevB-type(IPR005900)|Glucosamine/galactosamine-6-phosphate isomerase(IPR006148)|NagB/RpiA transferase-like(IPR037171)	GO:0005975	GO:0006098	GO:0017057	-	-	-	-	-	-	-	-	-	-	-	-
						FtPinG0100121000	Cytochrome b5-like heme/steroid binding domain(IPR001199)|Cytochrome b5, heme-binding site(IPR018506)|Cytochrome b5-like heme/steroid binding domain superfamily(IPR036400)	GO:0020037	-	-	-	-	-	-	-	-	-	-	-	-	-	-
						FtPinG0100121200	-	-	-	-	-	-	-	-	-	-	-	-	-	-	-	-
						FtPinG0100121300	-	-	-	-	-	-	-	-	-	-	-	-	-	-	-	-
						FtPinG0100121600	-	-	-	-	-	-	-	-	-	-	-	-	-	-	-	-
						FtPinG0100121700	Leucine-rich repeat-containing N-terminal, plant-type(IPR013210)|Leucine-rich repeat domain superfamily(IPR032675)	GO:0005515	-	-	-	-	-	-	-	-	-	-	-	-	-	-
						FtPinG0100122100	Transcription factor, MADS-box(IPR002100)|Transcription factor, K-box(IPR002487)|MADS MEF2-like(IPR033896)|Transcription factor, MADS-box superfamily(IPR036879)	GO:0000977	GO:0003677	GO:0003700	GO:0005634	GO:0006355	GO:0045944	GO:0046983	-	-	-	-	-	-	-	-
						FtPinG0100122500	Transcription factor, MADS-box(IPR002100)|Transcription factor, K-box(IPR002487)|MADS MEF2-like(IPR033896)|Transcription factor, MADS-box superfamily(IPR036879)	GO:0000977	GO:0003677	GO:0003700	GO:0005634	GO:0006355	GO:0045944	GO:0046983	-	-	-	-	-	-	-	-
						FtPinG0100123000	Uncharacterised domain XH(IPR005379)|XS domain(IPR005380)|Zinc finger-XS domain(IPR005381)|XS domain superfamily(IPR038588)	GO:0031047	-	-	-	-	-	-	-	-	-	-	-	-	-	-
						FtPinG0100123100	UspA(IPR006016)|Rossmann-like alpha/beta/alpha sandwich fold(IPR014729)	GO:0006950	-	-	-	-	-	-	-	-	-	-	-	-	-	-
						FtPinG0100123400	UDP-glucuronosyl/UDP-glucosyltransferase(IPR002213)	GO:0008152	GO:0016758	-	-	-	-	-	-	-	-	-	-	-	-	-
						FtPinG0100123600	ACT domain(IPR002912)	-	-	-	-	-	-	-	-	-	-	-	-	-	-	-
						FtPinG0100123800	Translin family(IPR002848)|Translin, N-terminal(IPR016068)|Translin, C-terminal(IPR016069)|Translin superfamily(IPR036081)	GO:0043565	-	-	-	-	-	-	-	-	-	-	-	-	-	-
						FtPinG0100123900	-	-	-	-	-	-	-	-	-	-	-	-	-	-	-	-
						FtPinG0100124100	-	-	-	-	-	-	-	-	-	-	-	-	-	-	-	-
						FtPinG0100124800	Alpha/beta hydrolase fold-3(IPR013094)|Alpha/Beta hydrolase fold(IPR029058)	GO:0008152	GO:0016787	-	-	-	-	-	-	-	-	-	-	-	-	-
						FtPinG0100125000	Alpha/beta hydrolase fold-3(IPR013094)|Alpha/Beta hydrolase fold(IPR029058)	GO:0008152	GO:0016787	-	-	-	-	-	-	-	-	-	-	-	-	-
1	5800001	6300000	26.0286	500000	26.0286	FtPinG0100153100	P-type ATPase(IPR001757)|P-type ATPase, subfamily IV(IPR006539)|P-type ATPase, A domain superfamily(IPR008250)|P-type ATPase, phosphorylation site(IPR018303)|HAD superfamily(IPR023214)|P-type ATPase, transmembrane domain superfamily(IPR023298)|P-type ATPase, cytoplasmic domain N(IPR023299)|P-type ATPase, C-terminal(IPR032630)|HAD-like superfamily(IPR036412)	GO:0000166	GO:0000287	GO:0004012	GO:0005524	GO:0015914	GO:0016021	-	-	-	-	-	-	-	-	-
						FtPinG0100153300	EF-hand domain(IPR002048)|EF-hand domain pair(IPR011992)|EF-Hand 1, calcium-binding site(IPR018247)	GO:0005509	-	-	-	-	-	-	-	-	-	-	-	-	-	-
						FtPinG0100153600	-	-	-	-	-	-	-	-	-	-	-	-	-	-	-	-
						FtPinG0100153700	Ribosomal protein L7Ae/L30e/S12e/Gadd45(IPR004038)|50S ribosomal protein L30e-like(IPR029064)	-	-	-	-	-	-	-	-	-	-	-	-	-	-	-
						FtPinG0100154100	Zinc finger, RING-type(IPR001841)|Zinc finger, RING-CH-type(IPR011016)|Zinc finger, RING/FYVE/PHD-type(IPR013083)	GO:0008270	-	-	-	-	-	-	-	-	-	-	-	-	-	-
						FtPinG0100154300	-	-	-	-	-	-	-	-	-	-	-	-	-	-	-	-
						FtPinG0100154600	D-isomer specific 2-hydroxyacid dehydrogenase, catalytic domain(IPR006139)|D-isomer specific 2-hydroxyacid dehydrogenase, NAD-binding domain(IPR006140)|D-isomer specific 2-hydroxyacid dehydrogenase, NAD-binding domain conserved site 1(IPR029752)|D-isomer specific 2-hydroxyacid dehydrogenase, NAD-binding domain conserved site(IPR029753)|NAD-dependent formate dehydrogenase(IPR033689)|NAD(P)-binding…	GO:0008152	GO:0008863	GO:0016616	GO:0051287	GO:0055114	-	-	-	-	-	-	-	-	-	-
						FtPinG0100154700	-	-	-	-	-	-	-	-	-	-	-	-	-	-	-	-
						FtPinG0100154900	Allene oxide cyclase(IPR009410)|Allene oxide cyclase superfamily(IPR034871)	GO:0009507	GO:0009695	GO:0016853	GO:0046423	-	-	-	-	-	-	-	-	-	-	-
						FtPinG0100155300	Cystatin domain(IPR000010)|Proteinase inhibitor I25, cystatin, conserved site(IPR018073)	GO:0004869	-	-	-	-	-	-	-	-	-	-	-	-	-	-
						FtPinG0100155500	-	-	-	-	-	-	-	-	-	-	-	-	-	-	-	-
						FtPinG0100155800	-	-	-	-	-	-	-	-	-	-	-	-	-	-	-	-
						FtPinG0100155900	SANT/Myb domain(IPR001005)|Myb domain, plants(IPR006447)|Homeobox-like domain superfamily(IPR009057)	GO:0003677	-	-	-	-	-	-	-	-	-	-	-	-	-	-
						FtPinG0100156200	BRO1 domain(IPR004328)|BRO1 domain superfamily(IPR038499)	-	-	-	-	-	-	-	-	-	-	-	-	-	-	-
						FtPinG0100156300	Adaptor protein ClpS, core(IPR003769)|Ribosomal protein L7/L12, C-terminal/adaptor protein ClpS-like(IPR014719)	GO:0030163	-	-	-	-	-	-	-	-	-	-	-	-	-	-
						FtPinG0100156600	Gdt1 family(IPR001727)	-	-	-	-	-	-	-	-	-	-	-	-	-	-	-
						FtPinG0100156700	Aspartic peptidase, active site(IPR001969)|Aspartic peptidase domain superfamily(IPR021109)|Xylanase inhibitor, C-terminal(IPR032799)|Xylanase inhibitor, N-terminal(IPR032861)|CND41-like(IPR033873)	GO:0004190	GO:0006508	-	-	-	-	-	-	-	-	-	-	-	-	-
						FtPinG0100156900	Basic-leucine zipper domain(IPR004827)|Transcription factor TGA like domain(IPR025422)	GO:0003700	GO:0006351	GO:0006355	GO:0043565	-	-	-	-	-	-	-	-	-	-	-
						FtPinG0100157100	-	-	-	-	-	-	-	-	-	-	-	-	-	-	-	-
						FtPinG0180000027	-	GO:0008152	GO:0016787	-	-	-	-	-	-	-	-	-	-	-	-	-
						FtPinG0100157400	Aluminum-activated malate transporter(IPR020966)	GO:0015743	-	-	-	-	-	-	-	-	-	-	-	-	-	-
						FtPinG0100157500	Homologous-pairing protein 2(IPR010776)|Winged helix-like DNA-binding domain superfamily(IPR036388)|Winged helix DNA-binding domain superfamily(IPR036390)	GO:0007131	-	-	-	-	-	-	-	-	-	-	-	-	-	-
						FtPinG0100157800	Vacuolar protein sorting-associated protein Ist1(IPR005061)	GO:0015031	-	-	-	-	-	-	-	-	-	-	-	-	-	-
						FtPinG0100158000	Ribonuclease H superfamily(IPR036397)	GO:0003676	-	-	-	-	-	-	-	-	-	-	-	-	-	-
						FtPinG0100159000	Glycolipid transfer protein domain(IPR014830)|Glycolipid transfer protein superfamily(IPR036497)	GO:0005737	GO:0120009	GO:0120013	-	-	-	-	-	-	-	-	-	-	-	-
						FtPinG0100159200	Proton-dependent oligopeptide transporter family(IPR000109)|Major facilitator superfamily domain(IPR020846)|MFS transporter superfamily(IPR036259)	GO:0016020	GO:0022857	GO:0055085	-	-	-	-	-	-	-	-	-	-	-	-
						FtPinG0100159400	-	-	-	-	-	-	-	-	-	-	-	-	-	-	-	-
						FtPinG0100159600	-	-	-	-	-	-	-	-	-	-	-	-	-	-	-	-
						FtPinG0100160200	Peptidase S8/S53 domain(IPR000209)|PA domain(IPR003137)|Peptidase S8 propeptide/proteinase inhibitor I9(IPR010259)|Peptidase S8, subtilisin-related(IPR015500)|Peptidase S8, subtilisin, Ser-active site(IPR023828)|Cucumisin-like catalytic domain(IPR034197)|Peptidase S8/S53 domain superfamily(IPR036852)|Peptidase S8 propeptide/proteinase inhibitor I9 superfamily(IPR037045)	GO:0004252	GO:0006508	-	-	-	-	-	-	-	-	-	-	-	-	-
						FtPinG0100160300	Glycoside hydrolase family 31(IPR000322)|Galactose mutarotase-like domain superfamily(IPR011013)|Glycosyl hydrolase, all-beta(IPR013780)|Glycoside hydrolase superfamily(IPR017853)|Glycosyl hydrolases family 31, active site(IPR030458)	GO:0003824	GO:0004553	GO:0005975	GO:0030246	-	-	-	-	-	-	-	-	-	-	-
						FtPinG0100160500	AP2/ERF domain(IPR001471)|DNA-binding domain superfamily(IPR016177)|AP2/ERF transcription factor ERF/PTI6(IPR017392)|AP2/ERF domain superfamily(IPR036955)	GO:0003677	GO:0003700	GO:0006355	-	-	-	-	-	-	-	-	-	-	-	-
						FtPinG0100160800	IPP transferase(IPR018022)|P-loop containing nucleoside triphosphate hydrolase(IPR027417)	GO:0008033	-	-	-	-	-	-	-	-	-	-	-	-	-	-
						FtPinG0100160900	-	-	-	-	-	-	-	-	-	-	-	-	-	-	-	-
						FtPinG0100161100	-	-	-	-	-	-	-	-	-	-	-	-	-	-	-	-
						FtPinG0100161300	-	-	-	-	-	-	-	-	-	-	-	-	-	-	-	-
						FtPinG0100161500	Protein of unknown function DUF1218(IPR009606)	-	-	-	-	-	-	-	-	-	-	-	-	-	-	-
						FtPinG0100161700	-	-	-	-	-	-	-	-	-	-	-	-	-	-	-	-
						FtPinG0180000028	-	-	-	-	-	-	-	-	-	-	-	-	-	-	-	-
						FtPinG0100162200	Peptidase C1A, papain C-terminal(IPR000668)|Cysteine peptidase, asparagine active site(IPR025661)	GO:0006508	GO:0008234	-	-	-	-	-	-	-	-	-	-	-	-	-
						FtPinG0100162400	-	-	-	-	-	-	-	-	-	-	-	-	-	-	-	-
						FtPinG0100162600	Zinc finger, CCHC-type(IPR001878)|Zinc finger, CCHC-type superfamily(IPR036875)	GO:0003676	GO:0008270	-	-	-	-	-	-	-	-	-	-	-	-	-
						FtPinG0100163000	-	-	-	-	-	-	-	-	-	-	-	-	-	-	-	-
1	7500001	7700000	34.0337	200000	34.0337	FtPinG0100195800	-	-	-	-	-	-	-	-	-	-	-	-	-	-	-	-
						FtPinG0100196200	Linker histone H1/H5, domain H15(IPR005818)|Protein of unknown function DUF597(IPR006734)|Winged helix-like DNA-binding domain superfamily(IPR036388)|Winged helix DNA-binding domain superfamily(IPR036390)	GO:0000786	GO:0003677	GO:0005634	GO:0006334	-	-	-	-	-	-	-	-	-	-	-
						FtPinG0100196400	Helitron helicase-like domain(IPR025476)	-	-	-	-	-	-	-	-	-	-	-	-	-	-	-
						FtPinG0100196600	Nucleic acid-binding, OB-fold(IPR012340)	-	-	-	-	-	-	-	-	-	-	-	-	-	-	-
						FtPinG0100196800	Riboflavin synthase-like beta-barrel(IPR017938)	-	-	-	-	-	-	-	-	-	-	-	-	-	-	-
						FtPinG0100197000	Cystatin domain(IPR000010)|Proteinase inhibitor I25, cystatin, conserved site(IPR018073)	GO:0004869	-	-	-	-	-	-	-	-	-	-	-	-	-	-
						FtPinG0100197400	-	-	-	-	-	-	-	-	-	-	-	-	-	-	-	-
						FtPinG0180000033	-	-	-	-	-	-	-	-	-	-	-	-	-	-	-	-
						FtPinG0100197800	EamA domain(IPR000620)	GO:0016020	GO:0016021	-	-	-	-	-	-	-	-	-	-	-	-	-
						FtPinG0100198000	AP2/ERF domain(IPR001471)|DNA-binding domain superfamily(IPR016177)|AP2/ERF domain superfamily(IPR036955)	GO:0003677	GO:0003700	GO:0006355	-	-	-	-	-	-	-	-	-	-	-	-
						FtPinG0100198100	Phosphoglycerate kinase(IPR001576)|Phosphoglycerate kinase, N-terminal(IPR015824)|Phosphoglycerate kinase superfamily(IPR036043)	GO:0004618	GO:0006096	-	-	-	-	-	-	-	-	-	-	-	-	-
						FtPinG0100198400	-	-	-	-	-	-	-	-	-	-	-	-	-	-	-	-
						FtPinG0100198600	-	-	-	-	-	-	-	-	-	-	-	-	-	-	-	-
						FtPinG0100199100	AP2/ERF domain(IPR001471)|DNA-binding domain superfamily(IPR016177)|AP2/ERF transcription factor ERF/PTI6(IPR017392)|AP2/ERF domain superfamily(IPR036955)	GO:0003677	GO:0003700	GO:0006355	-	-	-	-	-	-	-	-	-	-	-	-
						FtPinG0100199400	Six-bladed beta-propeller, TolB-like(IPR011042)	-	-	-	-	-	-	-	-	-	-	-	-	-	-	-
						FtPinG0100199600	-	-	-	-	-	-	-	-	-	-	-	-	-	-	-	-
						FtPinG0100200000	-	-	-	-	-	-	-	-	-	-	-	-	-	-	-	-
						FtPinG0180000034	-	-	-	-	-	-	-	-	-	-	-	-	-	-	-	-
						FtPinG0100200300	Bet v I/Major latex protein(IPR000916)|START-like domain superfamily(IPR023393)	GO:0006952	GO:0009607	-	-	-	-	-	-	-	-	-	-	-	-	-
						FtPinG0100200600	Bet v I/Major latex protein(IPR000916)|START-like domain superfamily(IPR023393)	GO:0006952	GO:0009607	-	-	-	-	-	-	-	-	-	-	-	-	-
						FtPinG0100200700	Bet v I/Major latex protein(IPR000916)|START-like domain superfamily(IPR023393)	GO:0006952	GO:0009607	-	-	-	-	-	-	-	-	-	-	-	-	-
						FtPinG0100200900	Bet v I/Major latex protein(IPR000916)|START-like domain superfamily(IPR023393)	GO:0006952	GO:0009607	-	-	-	-	-	-	-	-	-	-	-	-	-
						FtPinG0100201100	Bet v I/Major latex protein(IPR000916)|START-like domain superfamily(IPR023393)	GO:0006952	GO:0009607	-	-	-	-	-	-	-	-	-	-	-	-	-
						FtPinG0100201300	C2 domain(IPR000008)	-	-	-	-	-	-	-	-	-	-	-	-	-	-	-
						FtPinG0100201500	Leucine-rich repeat(IPR001611)|Leucine-rich repeat domain superfamily(IPR032675)	GO:0005515	-	-	-	-	-	-	-	-	-	-	-	-	-	-
						FtPinG0180000035	-	-	-	-	-	-	-	-	-	-	-	-	-	-	-	-
						FtPinG0100201800	NAD(P)H-quinone oxidoreductase subunit L(IPR019654)	GO:0016655	GO:0055114	-	-	-	-	-	-	-	-	-	-	-	-	-
						FtPinG0100201900	-	-	-	-	-	-	-	-	-	-	-	-	-	-	-	-
						FtPinG0100202200	DSBA-like thioredoxin domain(IPR001853)|Thioredoxin-like superfamily(IPR036249)	GO:0015035	-	-	-	-	-	-	-	-	-	-	-	-	-	-
						FtPinG0100202300	Protein kinase domain(IPR000719)|Serine-threonine/tyrosine-protein kinase, catalytic domain(IPR001245)|Serine/threonine-protein kinase, active site(IPR008271)|Protein kinase-like domain superfamily(IPR011009)	GO:0004672	GO:0005524	GO:0006468	-	-	-	-	-	-	-	-	-	-	-	-
1	8700001	8900000	31.0833	200000	31.0833	FtPinG0100224900	Glutamine synthetase, catalytic domain(IPR008146)|Glutamine synthetase, beta-Grasp domain(IPR008147)|Glutamine synthetase/guanido kinase, catalytic domain(IPR014746)|Glutamine synthetase, N-terminal conserved site(IPR027302)|Glutamine synthetase, glycine-rich site(IPR027303)|Glutamine synthetase, N-terminal domain superfamily(IPR036651)	GO:0003824	GO:0004356	GO:0006542	GO:0006807	-	-	-	-	-	-	-	-	-	-	-
						FtPinG0100225400	-	-	-	-	-	-	-	-	-	-	-	-	-	-	-	-
						FtPinG0100226000	-	-	-	-	-	-	-	-	-	-	-	-	-	-	-	-
						FtPinG0100225700	Ran binding domain(IPR000156)|PH-like domain superfamily(IPR011993)	GO:0046907	-	-	-	-	-	-	-	-	-	-	-	-	-	-
						FtPinG0100226800	Aspartic peptidase, active site(IPR001969)|Aspartic peptidase domain superfamily(IPR021109)|Xylanase inhibitor, C-terminal(IPR032799)|Xylanase inhibitor, N-terminal(IPR032861)|Pepsin-like domain, plant(IPR034161)	GO:0004190	GO:0006508	-	-	-	-	-	-	-	-	-	-	-	-	-
						FtPinG0100226900	Transferase(IPR003480)|Chloramphenicol acetyltransferase-like domain superfamily(IPR023213)	GO:0016747	-	-	-	-	-	-	-	-	-	-	-	-	-	-
						FtPinG0180000042	-	-	-	-	-	-	-	-	-	-	-	-	-	-	-	-
						FtPinG0100227100	Cyclic nucleotide-binding domain(IPR000595)|Ankyrin repeat(IPR002110)|Potassium channel, voltage-dependent, EAG/ELK/ERG(IPR003938)|Ion transport domain(IPR005821)|RmlC-like jelly roll fold(IPR014710)|Cyclic nucleotide-binding-like(IPR018490)|Ankyrin repeat-containing domain(IPR020683)|KHA domain(IPR021789)|Ankyrin repeat-containing domain superfamily(IPR036770)	GO:0005216	GO:0005249	GO:0005515	GO:0006811	GO:0006813	GO:0016020	GO:0055085	-	-	-	-	-	-	-	-
						FtPinG0100228600	-	-	-	-	-	-	-	-	-	-	-	-	-	-	-	-
						FtPinG0100228800	AUX/IAA domain(IPR033389)	GO:0005515	-	-	-	-	-	-	-	-	-	-	-	-	-	-
						FtPinG0100228900	-	-	-	-	-	-	-	-	-	-	-	-	-	-	-	-
						FtPinG0100229200	-	-	-	-	-	-	-	-	-	-	-	-	-	-	-	-
						FtPinG0100229300	Protein BYPASS-related(IPR008511)	-	-	-	-	-	-	-	-	-	-	-	-	-	-	-
						FtPinG0100229500	Membrane transport protein(IPR004776)|Auxin efflux carrier, plant type(IPR014024)	GO:0016021	GO:0055085	-	-	-	-	-	-	-	-	-	-	-	-	-
						FtPinG0100229800	Domain of unknown function DUF775(IPR008493)	-	-	-	-	-	-	-	-	-	-	-	-	-	-	-
						FtPinG0100229900	TPX2, C-terminal(IPR027329)	-	-	-	-	-	-	-	-	-	-	-	-	-	-	-
						FtPinG0100230200	Pentatricopeptide repeat(IPR002885)|Tetratricopeptide-like helical domain superfamily(IPR011990)|Pentacotripeptide-repeat region of PRORP(IPR033443)	GO:0005515	-	-	-	-	-	-	-	-	-	-	-	-	-	-
						FtPinG0100230400	-	-	-	-	-	-	-	-	-	-	-	-	-	-	-	-
						FtPinG0100230500	Terpene synthase, N-terminal domain(IPR001906)|Terpenoid cyclases/protein prenyltransferase alpha-alpha toroid(IPR008930)|Isoprenoid synthase domain superfamily(IPR008949)|Terpene synthase, N-terminal domain superfamily(IPR036965)	GO:0008152	GO:0010333	GO:0016829	-	-	-	-	-	-	-	-	-	-	-	-
1	9300001	9700000	25.0808	400000	25.0808	FtPinG0100237100	A1 cistron-splicing factor, AAR2(IPR007946)|AAR2, N-terminal(IPR033647)|AAR2, C-terminal(IPR033648)|AAR2, C-terminal domain superfamily(IPR038514)|AAR2, N-terminal domain superfamily(IPR038516)	-	-	-	-	-	-	-	-	-	-	-	-	-	-	-
						FtPinG0100237400	-	-	-	-	-	-	-	-	-	-	-	-	-	-	-	-
						FtPinG0100237700	Protein of unknown function DUF4228, plant(IPR025322)	-	-	-	-	-	-	-	-	-	-	-	-	-	-	-
						FtPinG0100238000	-	-	-	-	-	-	-	-	-	-	-	-	-	-	-	-
						FtPinG0100238100	Methyltransferase domain(IPR025714)|S-adenosyl-L-methionine-dependent methyltransferase(IPR029063)	GO:0008168	-	-	-	-	-	-	-	-	-	-	-	-	-	-
						FtPinG0100238400	Zinc finger, RING-CH-type(IPR011016)|Zinc finger, RING/FYVE/PHD-type(IPR013083)|Protein of unknown function DUF3675(IPR022143)	GO:0008270	-	-	-	-	-	-	-	-	-	-	-	-	-	-
						FtPinG0100238600	Membrane transport protein(IPR004776)	GO:0016021	GO:0055085	-	-	-	-	-	-	-	-	-	-	-	-	-
						FtPinG0100238700	-	-	-	-	-	-	-	-	-	-	-	-	-	-	-	-
						FtPinG0100238900	-	-	-	-	-	-	-	-	-	-	-	-	-	-	-	-
						FtPinG0100239200	-	-	-	-	-	-	-	-	-	-	-	-	-	-	-	-
						FtPinG0180000043	-	-	-	-	-	-	-	-	-	-	-	-	-	-	-	-
						FtPinG0100239400	Zinc finger, CCCH-type(IPR000571)|Zinc finger, CCCH-type superfamily(IPR036855)	GO:0046872	-	-	-	-	-	-	-	-	-	-	-	-	-	-
						FtPinG0100239500	-	-	-	-	-	-	-	-	-	-	-	-	-	-	-	-
						FtPinG0100239700	-	-	-	-	-	-	-	-	-	-	-	-	-	-	-	-
						FtPinG0100239900	Bifunctional inhibitor/plant lipid transfer protein/seed storage helical domain(IPR016140)|Non-specific lipid-transfer protein type 2(IPR033872)|Bifunctional inhibitor/plant lipid transfer protein/seed storage helical domain superfamily(IPR036312)	GO:0006869	-	-	-	-	-	-	-	-	-	-	-	-	-	-
						FtPinG0100240500	-	-	-	-	-	-	-	-	-	-	-	-	-	-	-	-
						FtPinG0100240800	Protein kinase domain(IPR000719)|Serine-threonine/tyrosine-protein kinase, catalytic domain(IPR001245)|Serine/threonine-protein kinase, active site(IPR008271)|Protein kinase-like domain superfamily(IPR011009)|Protein kinase, ATP binding site(IPR017441)	GO:0004672	GO:0005524	GO:0006468	-	-	-	-	-	-	-	-	-	-	-	-
						FtPinG0100240900	-	-	-	-	-	-	-	-	-	-	-	-	-	-	-	-
						FtPinG0100241400	Protein kinase domain(IPR000719)|Serine/threonine-protein kinase, active site(IPR008271)|Protein kinase-like domain superfamily(IPR011009)|Protein kinase, ATP binding site(IPR017441)|Wall-associated receptor kinase, C-terminal(IPR032872)	GO:0004672	GO:0005524	GO:0006468	-	-	-	-	-	-	-	-	-	-	-	-
						FtPinG0100242400	Wall-associated receptor kinase, galacturonan-binding domain(IPR025287)	GO:0030247	-	-	-	-	-	-	-	-	-	-	-	-	-	-
						FtPinG0100241600	Protein kinase domain(IPR000719)|Serine/threonine-protein kinase, active site(IPR008271)|Protein kinase-like domain superfamily(IPR011009)|Protein kinase, ATP binding site(IPR017441)	GO:0004672	GO:0005524	GO:0006468	-	-	-	-	-	-	-	-	-	-	-	-
						FtPinG0100242800	Protein kinase domain(IPR000719)|Serine/threonine-protein kinase, active site(IPR008271)|Protein kinase-like domain superfamily(IPR011009)|Protein kinase, ATP binding site(IPR017441)	GO:0004672	GO:0005524	GO:0006468	-	-	-	-	-	-	-	-	-	-	-	-
						FtPinG0100243300	Protein kinase domain(IPR000719)|Serine/threonine-protein kinase, active site(IPR008271)|Protein kinase-like domain superfamily(IPR011009)|Protein kinase, ATP binding site(IPR017441)|Wall-associated receptor kinase, C-terminal(IPR032872)	GO:0004672	GO:0005524	GO:0006468	-	-	-	-	-	-	-	-	-	-	-	-
						FtPinG0100243500	Wall-associated receptor kinase, C-terminal(IPR032872)	-	-	-	-	-	-	-	-	-	-	-	-	-	-	-
						FtPinG0100243700	-	-	-	-	-	-	-	-	-	-	-	-	-	-	-	-
						FtPinG0100243900	-	-	-	-	-	-	-	-	-	-	-	-	-	-	-	-
						FtPinG0100244200	RNA-binding, CRM domain(IPR001890)|YhbY-like superfamily(IPR035920)	GO:0003723	-	-	-	-	-	-	-	-	-	-	-	-	-	-
						FtPinG0100244400	Glycosyl transferase, family 14(IPR003406)	GO:0008375	GO:0016020	-	-	-	-	-	-	-	-	-	-	-	-	-
						FtPinG0100244600	Glycosyl transferase, family 14(IPR003406)	GO:0008375	GO:0016020	-	-	-	-	-	-	-	-	-	-	-	-	-
						FtPinG0100244900	Peptidyl-tRNA hydrolase(IPR001328)|Peptidyl-tRNA hydrolase, conserved site(IPR018171)|Peptidyl-tRNA hydrolase superfamily(IPR036416)	GO:0004045	-	-	-	-	-	-	-	-	-	-	-	-	-	-
						FtPinG0180000044	-	-	-	-	-	-	-	-	-	-	-	-	-	-	-	-
						FtPinG0100245200	-	-	-	-	-	-	-	-	-	-	-	-	-	-	-	-
						FtPinG0100245600	DUF3741-associated sequence motif(IPR032795)	-	-	-	-	-	-	-	-	-	-	-	-	-	-	-
						FtPinG0100245400	Domain of unknown function DUF4378(IPR025486)	-	-	-	-	-	-	-	-	-	-	-	-	-	-	-
						FtPinG0100245700	-	-	-	-	-	-	-	-	-	-	-	-	-	-	-	-
						FtPinG0100245900	Mannose-6-phosphate isomerase, type I(IPR001250)|RmlC-like cupin domain superfamily(IPR011051)|RmlC-like jelly roll fold(IPR014710)|Mannose-6-phosphate isomerase(IPR016305)|Phosphomannose isomerase, type I, conserved site(IPR018050)	GO:0004476	GO:0005975	GO:0008270	GO:0009298	-	-	-	-	-	-	-	-	-	-	-
						FtPinG0100246200	Alpha/beta hydrolase fold-1(IPR000073)|Serine aminopeptidase, S33(IPR022742)|Alpha/Beta hydrolase fold(IPR029058)	-	-	-	-	-	-	-	-	-	-	-	-	-	-	-
						FtPinG0100246500	Lateral organ boundaries, LOB(IPR004883)	-	-	-	-	-	-	-	-	-	-	-	-	-	-	-
						FtPinG0180000045	-	-	-	-	-	-	-	-	-	-	-	-	-	-	-	-
						FtPinG0100246700	D-arabinono-1,4-lactone oxidase(IPR007173)|L-gulonolactone oxidase, plant(IPR010030)|FAD-binding, type 2-like superfamily(IPR036318)	GO:0003885	GO:0016020	GO:0016614	GO:0050660	GO:0055114	-	-	-	-	-	-	-	-	-	-
						FtPinG0100247100	Ubiquitin domain(IPR000626)|UV excision repair protein Rad23(IPR004806)|Heat shock chaperonin-binding(IPR006636)|UBA-like superfamily(IPR009060)|XPC-binding domain(IPR015360)|Ubiquitin-associated domain(IPR015940)|Ubiquitin-like domain superfamily(IPR029071)|XPC-binding domain superfamily(IPR036353)	GO:0003684	GO:0005515	GO:0005634	GO:0006289	GO:0043161	-	-	-	-	-	-	-	-	-	-
						FtPinG0100247300	-	-	-	-	-	-	-	-	-	-	-	-	-	-	-	-
						FtPinG0100247500	Oxoglutarate/iron-dependent dioxygenase(IPR005123)|Non-haem dioxygenase N-terminal domain(IPR026992)|Isopenicillin N synthase-like(IPR027443)	GO:0016491	GO:0055114	-	-	-	-	-	-	-	-	-	-	-	-	-
						FtPinG0100247800	Armadillo-like helical(IPR011989)|Armadillo-type fold(IPR016024)	GO:0005488	-	-	-	-	-	-	-	-	-	-	-	-	-	-
1	12400001	12600000	30.836	200000	30.836	FtPinG0100305600	-	-	-	-	-	-	-	-	-	-	-	-	-	-	-	-
						FtPinG0100305700	-	-	-	-	-	-	-	-	-	-	-	-	-	-	-	-
						FtPinG0100306100	Invertase/pectin methylesterase inhibitor domain superfamily(IPR035513)	-	-	-	-	-	-	-	-	-	-	-	-	-	-	-
						FtPinG0100306300	Pectinesterase inhibitor domain(IPR006501)|Invertase/pectin methylesterase inhibitor domain superfamily(IPR035513)	GO:0004857	-	-	-	-	-	-	-	-	-	-	-	-	-	-
						FtPinG0100306600	-	-	-	-	-	-	-	-	-	-	-	-	-	-	-	-
						FtPinG0100306700	Essential protein Yae1, N-terminal(IPR019191)	-	-	-	-	-	-	-	-	-	-	-	-	-	-	-
						FtPinG0100307300	C2 domain(IPR000008)|Arf GTPase activating protein(IPR001164)|C2 domain superfamily(IPR035892)|ARFGAP/RecO-like zinc finger(IPR037278)|ArfGAP domain superfamily(IPR038508)	GO:0005096	-	-	-	-	-	-	-	-	-	-	-	-	-	-
						FtPinG0100307600	Glutaredoxin(IPR002109)|Thioredoxin-like superfamily(IPR036249)	GO:0009055	GO:0015035	GO:0045454	-	-	-	-	-	-	-	-	-	-	-	-
						FtPinG0100307800	-	-	-	-	-	-	-	-	-	-	-	-	-	-	-	-
						FtPinG0100308000	Romo1/Mgr2(IPR018450)	-	-	-	-	-	-	-	-	-	-	-	-	-	-	-
						FtPinG0100308400	FYVE zinc finger(IPR000306)|Regulator of chromosome condensation, RCC1(IPR000408)|Pleckstrin homology domain(IPR001849)|Regulator of chromosome condensation 1/beta-lactamase-inhibitor protein II(IPR009091)|Zinc finger, FYVE/PHD-type(IPR011011)|PH-like domain superfamily(IPR011993)|Zinc finger, RING/FYVE/PHD-type(IPR013083)|Brevis radix (BRX) domain(IPR013591)|Transcription factor BREVIS RADIX, N-…	GO:0046872	-	-	-	-	-	-	-	-	-	-	-	-	-	-
						FtPinG0100308600	Signal transduction response regulator, receiver domain(IPR001789)|CheY-like superfamily(IPR011006)	GO:0000160	-	-	-	-	-	-	-	-	-	-	-	-	-	-
						FtPinG0100308700	Peptidase S8/S53 domain(IPR000209)|Peptidase S8 propeptide/proteinase inhibitor I9(IPR010259)|Peptidase S8, subtilisin-related(IPR015500)|Peptidase S8, subtilisin, Ser-active site(IPR023828)|Cucumisin-like catalytic domain(IPR034197)|Peptidase S8/S53 domain superfamily(IPR036852)|Peptidase S8 propeptide/proteinase inhibitor I9 superfamily(IPR037045)	GO:0004252	GO:0006508	-	-	-	-	-	-	-	-	-	-	-	-	-
						FtPinG0100308900	Peptidase S8/S53 domain(IPR000209)|Peptidase S8, subtilisin-related(IPR015500)|Peptidase S8, subtilisin, Ser-active site(IPR023828)|Cucumisin-like catalytic domain(IPR034197)|Peptidase S8/S53 domain superfamily(IPR036852)	GO:0004252	GO:0006508	-	-	-	-	-	-	-	-	-	-	-	-	-
						FtPinG0100309100	Aminotransferase class-III(IPR005814)|Pyridoxal phosphate-dependent transferase, major domain(IPR015421)|Pyridoxal phosphate-dependent transferase(IPR015424)	GO:0003824	GO:0008483	GO:0030170	-	-	-	-	-	-	-	-	-	-	-	-
						FtPinG0100309300	Peptidase S8 propeptide/proteinase inhibitor I9(IPR010259)|Peptidase S8 propeptide/proteinase inhibitor I9 superfamily(IPR037045)	-	-	-	-	-	-	-	-	-	-	-	-	-	-	-
						FtPinG0100309500	Zinc finger, CCHC-type superfamily(IPR036875)	GO:0003676	GO:0008270	-	-	-	-	-	-	-	-	-	-	-	-	-
						FtPinG0180000062	-	-	-	-	-	-	-	-	-	-	-	-	-	-	-	-
						FtPinG0100309900	Proton-dependent oligopeptide transporter family(IPR000109)|Major facilitator superfamily domain(IPR020846)|MFS transporter superfamily(IPR036259)	GO:0016020	GO:0022857	GO:0055085	-	-	-	-	-	-	-	-	-	-	-	-
						FtPinG0100310400	Proton-dependent oligopeptide transporter family(IPR000109)|Major facilitator superfamily domain(IPR020846)|MFS transporter superfamily(IPR036259)	GO:0016020	GO:0022857	GO:0055085	-	-	-	-	-	-	-	-	-	-	-	-
1	15600001	15800000	30.2887	200000	30.2887	FtPinG0100380600	Cytochrome P450(IPR001128)|Cytochrome P450, E-class, group I(IPR002401)|Cytochrome P450, conserved site(IPR017972)|Cytochrome P450 superfamily(IPR036396)	GO:0005506	GO:0016705	GO:0020037	GO:0055114	-	-	-	-	-	-	-	-	-	-	-
						FtPinG0100381000	-	-	-	-	-	-	-	-	-	-	-	-	-	-	-	-
						FtPinG0100381200	-	-	-	-	-	-	-	-	-	-	-	-	-	-	-	-
						FtPinG0100381500	-	-	-	-	-	-	-	-	-	-	-	-	-	-	-	-
						FtPinG0100381700	DUF3741-associated sequence motif(IPR032795)	-	-	-	-	-	-	-	-	-	-	-	-	-	-	-
						FtPinG0100381900	Domain of unknown function DUF4378(IPR025486)	-	-	-	-	-	-	-	-	-	-	-	-	-	-	-
						FtPinG0100382100	-	-	-	-	-	-	-	-	-	-	-	-	-	-	-	-
						FtPinG0100382400	Peptidase C26(IPR011697)|Class I glutamine amidotransferase-like(IPR029062)	GO:0016787	-	-	-	-	-	-	-	-	-	-	-	-	-	-
						FtPinG0100382600	Bifunctional inhibitor/plant lipid transfer protein/seed storage helical domain(IPR016140)|Bifunctional inhibitor/plant lipid transfer protein/seed storage helical domain superfamily(IPR036312)	-	-	-	-	-	-	-	-	-	-	-	-	-	-	-
						FtPinG0100382800	LIS1 homology motif(IPR006594)|Armadillo-like helical(IPR011989)|Armadillo-type fold(IPR016024)	GO:0005488	GO:0005515	-	-	-	-	-	-	-	-	-	-	-	-	-
						FtPinG0100383000	-	-	-	-	-	-	-	-	-	-	-	-	-	-	-	-
1	20300001	20700000	32.788	400000	32.788	FtPinG0180000118	-	GO:0003676	GO:0008270	-	-	-	-	-	-	-	-	-	-	-	-	-
						FtPinG0100461400	Leucine-rich repeat(IPR001611)|Leucine-rich repeat domain superfamily(IPR032675)	GO:0005515	-	-	-	-	-	-	-	-	-	-	-	-	-	-
						FtPinG0100461600	Leucine-rich repeat domain superfamily(IPR032675)	-	-	-	-	-	-	-	-	-	-	-	-	-	-	-
						FtPinG0100462000	Leucine-rich repeat(IPR001611)|Leucine-rich repeat domain superfamily(IPR032675)	GO:0005515	-	-	-	-	-	-	-	-	-	-	-	-	-	-
						FtPinG0100462100	SWEET sugar transporter(IPR004316)	GO:0016021	-	-	-	-	-	-	-	-	-	-	-	-	-	-
						FtPinG0100462500	Endonuclease/exonuclease/phosphatase superfamily(IPR036691)	-	-	-	-	-	-	-	-	-	-	-	-	-	-	-
						FtPinG0100463700	Reverse transcriptase zinc-binding domain(IPR026960)	-	-	-	-	-	-	-	-	-	-	-	-	-	-	-
						FtPinG0100463900	-	-	-	-	-	-	-	-	-	-	-	-	-	-	-	-
						FtPinG0100464100	Aspartic peptidase domain superfamily(IPR021109)|Xylanase inhibitor, C-terminal(IPR032799)	-	-	-	-	-	-	-	-	-	-	-	-	-	-	-
						FtPinG0100464600	-	-	-	-	-	-	-	-	-	-	-	-	-	-	-	-
						FtPinG0100464900	Phenazine biosynthesis PhzF protein(IPR003719)	GO:0003824	GO:0009058	-	-	-	-	-	-	-	-	-	-	-	-	-
						FtPinG0100465200	Aspartic peptidase domain superfamily(IPR021109)|Xylanase inhibitor, C-terminal(IPR032799)|Xylanase inhibitor, N-terminal(IPR032861)|Xylanase inhibitor I-like(IPR033868)	-	-	-	-	-	-	-	-	-	-	-	-	-	-	-
						FtPinG0100465400	Phenazine biosynthesis PhzF protein(IPR003719)	GO:0003824	GO:0009058	-	-	-	-	-	-	-	-	-	-	-	-	-
						FtPinG0100465600	R3H-associated N-terminal domain(IPR025952)	-	-	-	-	-	-	-	-	-	-	-	-	-	-	-
						FtPinG0100466000	R3H-associated N-terminal domain(IPR025952)|R3H domain superfamily(IPR036867)	GO:0003676	-	-	-	-	-	-	-	-	-	-	-	-	-	-
						FtPinG0100466300	EamA domain(IPR000620)	GO:0016020	GO:0016021	-	-	-	-	-	-	-	-	-	-	-	-	-
						FtPinG0100466500	EamA domain(IPR000620)	GO:0016020	GO:0016021	-	-	-	-	-	-	-	-	-	-	-	-	-
						FtPinG0100466700	Myc-type, basic helix-loop-helix (bHLH) domain(IPR011598)|Helix-loop-helix DNA-binding domain superfamily(IPR036638)	GO:0046983	-	-	-	-	-	-	-	-	-	-	-	-	-	-
						FtPinG0100467500	-	GO:0005515	-	-	-	-	-	-	-	-	-	-	-	-	-	-
						FtPinG0100467800	Glutathione peroxidase(IPR000889)|Glutathione peroxidase active site(IPR029759)|Glutathione peroxidase conserved site(IPR029760)|Thioredoxin-like superfamily(IPR036249)	GO:0004602	GO:0006979	GO:0055114	-	-	-	-	-	-	-	-	-	-	-	-
1	21800001	22000000	21.4136	200000	21.4136	FtPinG0180000127	-	-	-	-	-	-	-	-	-	-	-	-	-	-	-	-
						FtPinG0100484300	Potassium transporter(IPR003855)	GO:0015079	GO:0016020	GO:0071805	-	-	-	-	-	-	-	-	-	-	-	-
						FtPinG0100484500	-	-	-	-	-	-	-	-	-	-	-	-	-	-	-	-
						FtPinG0180000128	-	-	-	-	-	-	-	-	-	-	-	-	-	-	-	-
						FtPinG0180000129	-	-	-	-	-	-	-	-	-	-	-	-	-	-	-	-
						FtPinG0100485400	-	-	-	-	-	-	-	-	-	-	-	-	-	-	-	-
						FtPinG0100485500	-	-	-	-	-	-	-	-	-	-	-	-	-	-	-	-
						FtPinG0100485700	Cullin, N-terminal(IPR001373)|Cullin, conserved site(IPR016157)|Cullin homology domain(IPR016158)|Cullin repeat-like-containing domain superfamily(IPR016159)|Cullin protein, neddylation domain(IPR019559)|Cullin homology domain superfamily(IPR036317)|Winged helix-like DNA-binding domain superfamily(IPR036388)|Winged helix DNA-binding domain superfamily(IPR036390)	GO:0006511	GO:0031461	GO:0031625	-	-	-	-	-	-	-	-	-	-	-	-
						FtPinG0100486000	-	-	-	-	-	-	-	-	-	-	-	-	-	-	-	-
						FtPinG0100486200	-	-	-	-	-	-	-	-	-	-	-	-	-	-	-	-
						FtPinG0100486400	-	-	-	-	-	-	-	-	-	-	-	-	-	-	-	-
1	32100001	32300000	21.316	200000	21.316	FtPinG0100616200	BAG domain(IPR003103)|BAG domain superfamily(IPR036533)	GO:0051087	-	-	-	-	-	-	-	-	-	-	-	-	-	-
						FtPinG0180000211	-	-	-	-	-	-	-	-	-	-	-	-	-	-	-	-
						FtPinG0180000212	-	-	-	-	-	-	-	-	-	-	-	-	-	-	-	-
						FtPinG0100616500	Protein kinase-like domain superfamily(IPR011009)	GO:0004672	GO:0005524	GO:0006468	-	-	-	-	-	-	-	-	-	-	-	-
						FtPinG0180000213	-	GO:0003676	GO:0008270	-	-	-	-	-	-	-	-	-	-	-	-	-
						FtPinG0100616700	-	-	-	-	-	-	-	-	-	-	-	-	-	-	-	-
1	48200001	48400000	32.4876	200000	32.4876	FtPinG0100847600	Serine aminopeptidase, S33(IPR022742)|Alpha/Beta hydrolase fold(IPR029058)	-	-	-	-	-	-	-	-	-	-	-	-	-	-	-
						FtPinG0100848200	-	-	-	-	-	-	-	-	-	-	-	-	-	-	-	-
						FtPinG0100848400	DAD/Ost2(IPR003038)	GO:0004579	GO:0008250	GO:0016021	-	-	-	-	-	-	-	-	-	-	-	-
						FtPinG0180000367	-	GO:0003676	-	-	-	-	-	-	-	-	-	-	-	-	-	-
						FtPinG0100849000	-	-	-	-	-	-	-	-	-	-	-	-	-	-	-	-
						FtPinG0100849100	NAD(P)-binding domain(IPR016040)|NAD(P)-binding domain superfamily(IPR036291)	-	-	-	-	-	-	-	-	-	-	-	-	-	-	-
						FtPinG0100849400	-	-	-	-	-	-	-	-	-	-	-	-	-	-	-	-
						FtPinG0100849600	-	-	-	-	-	-	-	-	-	-	-	-	-	-	-	-
						FtPinG0100849700	-	GO:0003950	-	-	-	-	-	-	-	-	-	-	-	-	-	-
						FtPinG0100850000	CS domain(IPR007052)|HSP20-like chaperone(IPR008978)|Shikimate kinase/gluconokinase(IPR031322)	-	-	-	-	-	-	-	-	-	-	-	-	-	-	-
1	48900001	49200000	157.278	300000	157.278	FtPinG0100858200	Tetratricopeptide-like helical domain superfamily(IPR011990)	GO:0005515	-	-	-	-	-	-	-	-	-	-	-	-	-	-
						FtPinG0100858500	-	-	-	-	-	-	-	-	-	-	-	-	-	-	-	-
						FtPinG0100858800	Zinc finger, RING-type(IPR001841)|Zinc finger, RING/FYVE/PHD-type(IPR013083)	-	-	-	-	-	-	-	-	-	-	-	-	-	-	-
						FtPinG0100858900	-	-	-	-	-	-	-	-	-	-	-	-	-	-	-	-
						FtPinG0100859500	Myc-type, basic helix-loop-helix (bHLH) domain(IPR011598)|Helix-loop-helix DNA-binding domain superfamily(IPR036638)	GO:0046983	-	-	-	-	-	-	-	-	-	-	-	-	-	-
						FtPinG0100860000	WRB/Get1 family(IPR028945)	GO:0071816	-	-	-	-	-	-	-	-	-	-	-	-	-	-
						FtPinG0100860300	Major intrinsic protein(IPR000425)|Major intrinsic protein, conserved site(IPR022357)|Aquaporin-like(IPR023271)	GO:0015267	GO:0016020	GO:0055085	-	-	-	-	-	-	-	-	-	-	-	-
						FtPinG0100860500	Tetraspanin(IPR000301)|Tetraspanin/Peripherin(IPR018499)	GO:0016021	-	-	-	-	-	-	-	-	-	-	-	-	-	-
						FtPinG0100860700	ATP-dependent RNA helicase DEAD-box, conserved site(IPR000629)|Helicase, C-terminal(IPR001650)|DEAD/DEAH box helicase domain(IPR011545)|Helicase superfamily 1/2, ATP-binding domain(IPR014001)|Domain of unknown function DUF4217(IPR025313)|P-loop containing nucleoside triphosphate hydrolase(IPR027417)	GO:0003676	GO:0005524	-	-	-	-	-	-	-	-	-	-	-	-	-
						FtPinG0100861000	Protein of unknown function DUF597(IPR006734)	-	-	-	-	-	-	-	-	-	-	-	-	-	-	-
						FtPinG0100861100	-	-	-	-	-	-	-	-	-	-	-	-	-	-	-	-
						FtPinG0100861700	Tetrahydrofolate dehydrogenase/cyclohydrolase(IPR000672)|Tetrahydrofolate dehydrogenase/cyclohydrolase, catalytic domain(IPR020630)|Tetrahydrofolate dehydrogenase/cyclohydrolase, NAD(P)-binding domain(IPR020631)|Tetrahydrofolate dehydrogenase/cyclohydrolase, conserved site(IPR020867)|NAD(P)-binding domain superfamily(IPR036291)	GO:0003824	GO:0004488	GO:0055114	-	-	-	-	-	-	-	-	-	-	-	-
						FtPinG0100862100	-	-	-	-	-	-	-	-	-	-	-	-	-	-	-	-
						FtPinG0100862400	Arf GTPase activating protein(IPR001164)|ARFGAP/RecO-like zinc finger(IPR037278)|ArfGAP domain superfamily(IPR038508)	GO:0005096	-	-	-	-	-	-	-	-	-	-	-	-	-	-
						FtPinG0100863000	-	-	-	-	-	-	-	-	-	-	-	-	-	-	-	-
						FtPinG0100863400	-	-	-	-	-	-	-	-	-	-	-	-	-	-	-	-
						FtPinG0100863500	Myc-type, basic helix-loop-helix (bHLH) domain(IPR011598)|Transcription factor MYC/MYB N-terminal(IPR025610)|Helix-loop-helix DNA-binding domain superfamily(IPR036638)	GO:0046983	-	-	-	-	-	-	-	-	-	-	-	-	-	-
						FtPinG0100863800	Polyketide cyclase/dehydrase(IPR019587)|START-like domain superfamily(IPR023393)	-	-	-	-	-	-	-	-	-	-	-	-	-	-	-
						FtPinG0100864000	Mitochondrial substrate/solute carrier(IPR018108)|Mitochondrial carrier domain superfamily(IPR023395)	-	-	-	-	-	-	-	-	-	-	-	-	-	-	-
						FtPinG0100864400	Peptidase M20(IPR002933)|Peptidase M20, dimerisation domain(IPR011650)|Bacterial exopeptidase dimerisation domain(IPR036264)	GO:0008152	GO:0016787	-	-	-	-	-	-	-	-	-	-	-	-	-
1	57300001	57500000	27.3021	200000	27.3021	FtPinG0101062200	-	-	-	-	-	-	-	-	-	-	-	-	-	-	-	-
						FtPinG0101063300	-	-	-	-	-	-	-	-	-	-	-	-	-	-	-	-
						FtPinG0101063500	-	-	-	-	-	-	-	-	-	-	-	-	-	-	-	-
						FtPinG0101063900	GYF domain(IPR003169)|GYF-like domain superfamily(IPR035445)	GO:0005515	-	-	-	-	-	-	-	-	-	-	-	-	-	-
						FtPinG0101064100	-	-	-	-	-	-	-	-	-	-	-	-	-	-	-	-
						FtPinG0101064600	Pentatricopeptide repeat(IPR002885)|Tetratricopeptide-like helical domain superfamily(IPR011990)	GO:0005515	-	-	-	-	-	-	-	-	-	-	-	-	-	-
						FtPinG0101064700	ATPase, OSCP/delta subunit(IPR000711)|ATPase, OSCP/delta subunit, conserved site(IPR020781)|F1F0 ATP synthase OSCP/delta subunit, N-terminal domain superfamily(IPR026015)	GO:0015986	GO:0016020	GO:0046933	-	-	-	-	-	-	-	-	-	-	-	-
						FtPinG0101065000	Six-hairpin glycosidase superfamily(IPR008928)|Beta-L-arabinofuranosidase, GH127(IPR012878)	GO:0003824	-	-	-	-	-	-	-	-	-	-	-	-	-	-
						FtPinG0101065200	-	-	-	-	-	-	-	-	-	-	-	-	-	-	-	-
						FtPinG0101065400	Glycoside hydrolase family 16(IPR000757)|Glycoside hydrolase, family 16, active site(IPR008263)|Xyloglucan endo-transglycosylase, C-terminal(IPR010713)|Concanavalin A-like lectin/glucanase domain superfamily(IPR013320)|Xyloglucan endotransglucosylase/hydrolase(IPR016455)	GO:0004553	GO:0005618	GO:0005975	GO:0006073	GO:0010411	GO:0016762	GO:0042546	GO:0048046	-	-	-	-	-	-	-
						FtPinG0101065600	Exocyst complex component Exo70(IPR004140)|Cullin repeat-like-containing domain superfamily(IPR016159)	GO:0000145	GO:0006887	-	-	-	-	-	-	-	-	-	-	-	-	-
						FtPinG0101065800	Leucine-rich repeat-containing N-terminal, plant-type(IPR013210)|Leucine-rich repeat domain superfamily(IPR032675)	GO:0005515	-	-	-	-	-	-	-	-	-	-	-	-	-	-
						FtPinG0101066000	LPS-induced tumour necrosis factor alpha factor(IPR006629)	-	-	-	-	-	-	-	-	-	-	-	-	-	-	-
						FtPinG0101066100	-	-	-	-	-	-	-	-	-	-	-	-	-	-	-	-
						FtPinG0101066300	WW domain superfamily(IPR036020)	GO:0005515	-	-	-	-	-	-	-	-	-	-	-	-	-	-
						FtPinG0101066600	Protein of unknown function DUF3339(IPR021775)	-	-	-	-	-	-	-	-	-	-	-	-	-	-	-
						FtPinG0101066700	Stress-associated endoplasmic reticulum protein(IPR010580)	GO:0005783	-	-	-	-	-	-	-	-	-	-	-	-	-	-
						FtPinG0101067000	Bifunctional inhibitor/plant lipid transfer protein/seed storage helical domain(IPR016140)|Bifunctional inhibitor/plant lipid transfer protein/seed storage helical domain superfamily(IPR036312)	-	-	-	-	-	-	-	-	-	-	-	-	-	-	-
						FtPinG0101067200	Uncharacterised protein family UPF0250(IPR007454)|YbeD-like domain superfamily(IPR027471)	-	-	-	-	-	-	-	-	-	-	-	-	-	-	-
						FtPinG0101067500	Alpha-ketoglutarate-dependent dioxygenase AlkB-like(IPR027450)|Alpha-ketoglutarate-dependent dioxygenase AlkB-like superfamily(IPR037151)	GO:0016491	GO:0055114	-	-	-	-	-	-	-	-	-	-	-	-	-
1	57600001	57900000	38.2978	300000	38.2978	FtPinG0101070600	Protein kinase domain(IPR000719)|Serine/threonine-protein kinase, active site(IPR008271)|Protein kinase-like domain superfamily(IPR011009)	GO:0004672	GO:0005524	GO:0006468	-	-	-	-	-	-	-	-	-	-	-	-
						FtPinG0101070800	Remorin, C-terminal(IPR005516)	-	-	-	-	-	-	-	-	-	-	-	-	-	-	-
						FtPinG0101070900	FAD-binding domain(IPR002938)|FAD/NAD(P)-binding domain superfamily(IPR036188)	GO:0071949	-	-	-	-	-	-	-	-	-	-	-	-	-	-
						FtPinG0101071100	TRAM/LAG1/CLN8 homology domain(IPR006634)	GO:0016021	-	-	-	-	-	-	-	-	-	-	-	-	-	-
						FtPinG0101071400	Ankyrin repeat(IPR002110)|Ankyrin repeat-containing domain(IPR020683)|Ankyrin repeat-containing domain superfamily(IPR036770)	GO:0005515	-	-	-	-	-	-	-	-	-	-	-	-	-	-
						FtPinG0101071600	-	-	-	-	-	-	-	-	-	-	-	-	-	-	-	-
						FtPinG0101071800	Tetratricopeptide-like helical domain superfamily(IPR011990)|Signal recognition particle, SRP72 subunit, RNA-binding(IPR013699)|Signal recognition particle, SRP72 subunit(IPR026270)|Putative TPR-like repeat(IPR031545)	GO:0005515	GO:0006614	GO:0008312	GO:0048500	-	-	-	-	-	-	-	-	-	-	-
						FtPinG0101072300	Reverse transcriptase domain(IPR000477)	-	-	-	-	-	-	-	-	-	-	-	-	-	-	-
						FtPinG0101072100	-	-	-	-	-	-	-	-	-	-	-	-	-	-	-	-
						FtPinG0101072500	-	-	-	-	-	-	-	-	-	-	-	-	-	-	-	-
						FtPinG0101072700	Protein phosphatase 2A, regulatory B subunit, B56(IPR002554)|Armadillo-like helical(IPR011989)|Armadillo-type fold(IPR016024)	GO:0000159	GO:0005488	GO:0007165	GO:0019888	-	-	-	-	-	-	-	-	-	-	-
						FtPinG0101073100	-	-	-	-	-	-	-	-	-	-	-	-	-	-	-	-
						FtPinG0101073300	Protein phosphatase 2A, regulatory B subunit, B56(IPR002554)|Armadillo-like helical(IPR011989)|Armadillo-type fold(IPR016024)	GO:0000159	GO:0005488	GO:0007165	GO:0019888	-	-	-	-	-	-	-	-	-	-	-
						FtPinG0101073800	P-loop containing nucleoside triphosphate hydrolase(IPR027417)	-	-	-	-	-	-	-	-	-	-	-	-	-	-	-
						FtPinG0101074000	Pentatricopeptide repeat(IPR002885)|Tetratricopeptide-like helical domain superfamily(IPR011990)	GO:0005515	-	-	-	-	-	-	-	-	-	-	-	-	-	-
						FtPinG0101074600	Cytochrome P450(IPR001128)|Cytochrome P450, E-class, group I(IPR002401)|Cytochrome P450, conserved site(IPR017972)|Cytochrome P450 superfamily(IPR036396)	GO:0005506	GO:0016705	GO:0020037	GO:0055114	-	-	-	-	-	-	-	-	-	-	-
						FtPinG0101074700	SANT/Myb domain(IPR001005)|Homeobox-like domain superfamily(IPR009057)	GO:0003677	-	-	-	-	-	-	-	-	-	-	-	-	-	-
						FtPinG0101074900	Short-chain dehydrogenase/reductase SDR(IPR002347)|NAD(P)-binding domain superfamily(IPR036291)	-	-	-	-	-	-	-	-	-	-	-	-	-	-	-
						FtPinG0101075200	Transferase(IPR003480)|Chloramphenicol acetyltransferase-like domain superfamily(IPR023213)	GO:0016747	-	-	-	-	-	-	-	-	-	-	-	-	-	-
						FtPinG0101075800	Methyltransferase type 11(IPR013216)|S-adenosyl-L-methionine-dependent methyltransferase(IPR029063)	GO:0008152	GO:0008168	-	-	-	-	-	-	-	-	-	-	-	-	-
						FtPinG0101076100	Regulator of chromosome condensation, RCC1(IPR000408)|Regulator of chromosome condensation 1/beta-lactamase-inhibitor protein II(IPR009091)	-	-	-	-	-	-	-	-	-	-	-	-	-	-	-
						FtPinG0101076400	RNA recognition motif domain(IPR000504)|Nucleotide-binding alpha-beta plait domain superfamily(IPR012677)|RNA-binding domain superfamily(IPR035979)	GO:0003676	-	-	-	-	-	-	-	-	-	-	-	-	-	-
						FtPinG0101076600	-	-	-	-	-	-	-	-	-	-	-	-	-	-	-	-
						FtPinG0101076700	WD40 repeat(IPR001680)|WD40/YVTN repeat-like-containing domain superfamily(IPR015943)|G-protein beta WD-40 repeat(IPR020472)|WD40-repeat-containing domain superfamily(IPR036322)	GO:0005515	-	-	-	-	-	-	-	-	-	-	-	-	-	-
						FtPinG0101077000	Domain of unknown function DUF1713(IPR013177)	-	-	-	-	-	-	-	-	-	-	-	-	-	-	-
						FtPinG0101077500	-	-	-	-	-	-	-	-	-	-	-	-	-	-	-	-
						FtPinG0101077800	Ribonuclease H-like superfamily(IPR012337)|Ribonuclease H superfamily(IPR036397)	GO:0003676	GO:0004523	-	-	-	-	-	-	-	-	-	-	-	-	-
						FtPinG0101078000	Sieve element occlusion, C-terminal(IPR027944)	-	-	-	-	-	-	-	-	-	-	-	-	-	-	-
						FtPinG0101078200	Sieve element occlusion, N-terminal(IPR027942)	-	-	-	-	-	-	-	-	-	-	-	-	-	-	-
						FtPinG0101078300	Cytochrome P450(IPR001128)|Cytochrome P450, E-class, group I(IPR002401)|Cytochrome P450, conserved site(IPR017972)|Cytochrome P450 superfamily(IPR036396)	GO:0005506	GO:0016705	GO:0020037	GO:0055114	-	-	-	-	-	-	-	-	-	-	-
						FtPinG0101078600	-	-	-	-	-	-	-	-	-	-	-	-	-	-	-	-
						FtPinG0101079200	Ricin B, lectin domain(IPR000772)|Glycoside hydrolase, family 5(IPR001547)|Glycoside hydrolase superfamily(IPR017853)|Ricin B-like lectins(IPR035992)	GO:0004553	GO:0005975	-	-	-	-	-	-	-	-	-	-	-	-	-
						FtPinG0101079400	-	-	-	-	-	-	-	-	-	-	-	-	-	-	-	-
						FtPinG0101079800	von Willebrand factor, type A(IPR002035)|Copine(IPR010734)|Zinc finger, RING/FYVE/PHD-type(IPR013083)|von Willebrand factor A-like domain superfamily(IPR036465)	-	-	-	-	-	-	-	-	-	-	-	-	-	-	-
						FtPinG0101079900	Protein kinase domain(IPR000719)|Serine/threonine-protein kinase, active site(IPR008271)|Protein kinase-like domain superfamily(IPR011009)|Protein kinase, ATP binding site(IPR017441)	GO:0004672	GO:0005524	GO:0006468	-	-	-	-	-	-	-	-	-	-	-	-
						FtPinG0101080200	-	-	-	-	-	-	-	-	-	-	-	-	-	-	-	-
						FtPinG0101080400	GDP-fucose protein O-fucosyltransferase(IPR019378)|Putative O-fucosyltransferase, plant(IPR024709)	-	-	-	-	-	-	-	-	-	-	-	-	-	-	-
						FtPinG0101080900	Fe-S metabolism associated domain, SufE-like(IPR003808)	-	-	-	-	-	-	-	-	-	-	-	-	-	-	-
						FtPinG0101081100	Plant specific eukaryotic initiation factor 4B(IPR010433)	GO:0003743	-	-	-	-	-	-	-	-	-	-	-	-	-	-
						FtPinG0101081300	-	-	-	-	-	-	-	-	-	-	-	-	-	-	-	-
						FtPinG0101081600	Protein of unknown function DUF868, plant(IPR008586)	-	-	-	-	-	-	-	-	-	-	-	-	-	-	-
						FtPinG0101081800	PPM-type phosphatase, divalent cation binding(IPR000222)|PPM-type phosphatase domain(IPR001932)|PPM-type phosphatase domain superfamily(IPR036457)	GO:0003824	GO:0043169	-	-	-	-	-	-	-	-	-	-	-	-	-
						FtPinG0101082000	Glycosyl transferase, family 17(IPR006813)	GO:0003830	GO:0006487	GO:0016020	-	-	-	-	-	-	-	-	-	-	-	-
1	60800001	61100000	19.2164	300000	19.2164	FtPinG0101168000	Ribosomal protein L10e(IPR001197)|Ribosomal protein L10e/L16(IPR016180)|Ribosomal protein L10e, conserved site(IPR018255)|Ribosomal protein L10e/L16 superfamily(IPR036920)	GO:0003735	GO:0005622	GO:0005840	GO:0006412	-	-	-	-	-	-	-	-	-	-	-
						FtPinG0101168200	Domain of unknown function DUF641, plant(IPR006943)	-	-	-	-	-	-	-	-	-	-	-	-	-	-	-
						FtPinG0101168300	-	-	-	-	-	-	-	-	-	-	-	-	-	-	-	-
						FtPinG0101168900	Protein of unknown function DUF597(IPR006734)	GO:0005622	GO:0008270	-	-	-	-	-	-	-	-	-	-	-	-	-
						FtPinG0101169100	Major sperm protein (MSP) domain(IPR000535)|PapD-like superfamily(IPR008962)|Immunoglobulin-like fold(IPR013783)|Vesicle-associated membrane-protein-associated protein(IPR016763)	GO:0005789	-	-	-	-	-	-	-	-	-	-	-	-	-	-
						FtPinG0101169300	-	-	-	-	-	-	-	-	-	-	-	-	-	-	-	-
						FtPinG0101169600	-	-	-	-	-	-	-	-	-	-	-	-	-	-	-	-
						FtPinG0101169700	-	-	-	-	-	-	-	-	-	-	-	-	-	-	-	-
						FtPinG0180000421	-	GO:0005515	-	-	-	-	-	-	-	-	-	-	-	-	-	-
						FtPinG0101170100	-	-	-	-	-	-	-	-	-	-	-	-	-	-	-	-
						FtPinG0101170300	-	-	-	-	-	-	-	-	-	-	-	-	-	-	-	-
						FtPinG0101170500	Transcription factor GRAS(IPR005202)	-	-	-	-	-	-	-	-	-	-	-	-	-	-	-
						FtPinG0101171000	Major sperm protein (MSP) domain(IPR000535)|PapD-like superfamily(IPR008962)|Immunoglobulin-like fold(IPR013783)|Vesicle-associated membrane-protein-associated protein(IPR016763)	GO:0005789	-	-	-	-	-	-	-	-	-	-	-	-	-	-
						FtPinG0101171600	SPX domain(IPR004331)	-	-	-	-	-	-	-	-	-	-	-	-	-	-	-
						FtPinG0101171800	Ancestral coatomer element 1, Sec16/Sec31(IPR024298)|Sec16, central conserved domain(IPR024340)|COPII coat assembly protein, Sec16(IPR024880)	GO:0048208	-	-	-	-	-	-	-	-	-	-	-	-	-	-
						FtPinG0101171900	-	-	-	-	-	-	-	-	-	-	-	-	-	-	-	-
						FtPinG0101172300	-	-	-	-	-	-	-	-	-	-	-	-	-	-	-	-
						FtPinG0101172600	Zinc finger C2H2-type(IPR013087)|Zinc finger, double-stranded RNA binding(IPR022755)|Zinc finger C2H2 superfamily(IPR036236)	GO:0003676	-	-	-	-	-	-	-	-	-	-	-	-	-	-
						FtPinG0180000422	-	GO:0003676	GO:0008270	-	-	-	-	-	-	-	-	-	-	-	-	-
						FtPinG0101173200	Myc-type, basic helix-loop-helix (bHLH) domain(IPR011598)|Helix-loop-helix DNA-binding domain superfamily(IPR036638)	GO:0046983	-	-	-	-	-	-	-	-	-	-	-	-	-	-
						FtPinG0101174400	-	-	-	-	-	-	-	-	-	-	-	-	-	-	-	-
1	61200001	61400000	40.132	200000	40.132	FtPinG0101179700	Chalcone/stilbene synthase, N-terminal(IPR001099)|Polyketide synthase, type III(IPR011141)|Chalcone/stilbene synthase, C-terminal(IPR012328)|Thiolase-like(IPR016039)	GO:0003824	GO:0008152	GO:0009058	GO:0016747	-	-	-	-	-	-	-	-	-	-	-
						FtPinG0101180100	11-S seed storage protein, plant(IPR006044)|Cupin 1(IPR006045)|RmlC-like cupin domain superfamily(IPR011051)|RmlC-like jelly roll fold(IPR014710)	GO:0045735	-	-	-	-	-	-	-	-	-	-	-	-	-	-
						FtPinG0101180400	Heat shock protein DnaJ, cysteine-rich domain(IPR001305)|DnaJ domain(IPR001623)|Chaperone DnaJ, C-terminal(IPR002939)|HSP40/DnaJ peptide-binding(IPR008971)|DnaJ domain, conserved site(IPR018253)|Heat shock protein DnaJ, cysteine-rich domain superfamily(IPR036410)|Chaperone J-domain superfamily(IPR036869)	GO:0005524	GO:0006457	GO:0009408	GO:0031072	GO:0051082	-	-	-	-	-	-	-	-	-	-
						FtPinG0101180800	SANT/Myb domain(IPR001005)|Homeobox-like domain superfamily(IPR009057)	GO:0003677	-	-	-	-	-	-	-	-	-	-	-	-	-	-
						FtPinG0101181000	-	-	-	-	-	-	-	-	-	-	-	-	-	-	-	-
						FtPinG0101181100	Phytocyanin domain(IPR003245)|Cupredoxin(IPR008972)	GO:0009055	-	-	-	-	-	-	-	-	-	-	-	-	-	-
						FtPinG0101181300	C2 domain(IPR000008)|Synaptotagmin-like mitochondrial-lipid-binding domain(IPR031468)|C2 domain superfamily(IPR035892)	GO:0008289	-	-	-	-	-	-	-	-	-	-	-	-	-	-
						FtPinG0101181700	Sin3 associated polypeptide p18(IPR010516)	-	-	-	-	-	-	-	-	-	-	-	-	-	-	-
						FtPinG0180000423	-	GO:0003676	GO:0008270	-	-	-	-	-	-	-	-	-	-	-	-	-
						FtPinG0101181900	Pentatricopeptide repeat(IPR002885)|Tetratricopeptide-like helical domain superfamily(IPR011990)	GO:0005515	-	-	-	-	-	-	-	-	-	-	-	-	-	-
						FtPinG0101182100	-	-	-	-	-	-	-	-	-	-	-	-	-	-	-	-
						FtPinG0101182400	Transcription factor, MADS-box(IPR002100)|Transcription factor, K-box(IPR002487)|MADS MEF2-like(IPR033896)|Transcription factor, MADS-box superfamily(IPR036879)	GO:0000977	GO:0003677	GO:0003700	GO:0005634	GO:0006355	GO:0045944	GO:0046983	-	-	-	-	-	-	-	-
						FtPinG0101182500	Peptidase S8/S53 domain(IPR000209)|Peptidase S8 propeptide/proteinase inhibitor I9(IPR010259)|Peptidase S8, subtilisin-related(IPR015500)|Peptidase S8, subtilisin, Ser-active site(IPR023828)|Cucumisin-like catalytic domain(IPR034197)|Peptidase S8/S53 domain superfamily(IPR036852)|Peptidase S8 propeptide/proteinase inhibitor I9 superfamily(IPR037045)	GO:0004252	GO:0006508	-	-	-	-	-	-	-	-	-	-	-	-	-
						FtPinG0101182900	-	-	-	-	-	-	-	-	-	-	-	-	-	-	-	-
						FtPinG0101182700	Armadillo-like helical(IPR011989)|Armadillo-type fold(IPR016024)	GO:0005488	-	-	-	-	-	-	-	-	-	-	-	-	-	-
						FtPinG0101183300	C2 domain(IPR000008)|Phospholipase D/Transphosphatidylase(IPR001736)|Phospholipase D, plant(IPR011402)|Phospholipase D, C-terminal(IPR024632)|C2 domain superfamily(IPR035892)	GO:0003824	GO:0004630	GO:0005509	GO:0016020	GO:0046470	-	-	-	-	-	-	-	-	-	-
						FtPinG0101183600	Armadillo-like helical(IPR011989)|Armadillo-type fold(IPR016024)|Ataxin-10 domain(IPR019156)	GO:0005488	-	-	-	-	-	-	-	-	-	-	-	-	-	-
						FtPinG0101183800	Peroxisome membrane protein, Pex16(IPR013919)	-	-	-	-	-	-	-	-	-	-	-	-	-	-	-
						FtPinG0101184000	Mitochondrial inner membrane translocase subunit Tim17/Tim22/Tim23/peroxisomal protein PMP24(IPR003397)	-	-	-	-	-	-	-	-	-	-	-	-	-	-	-
						FtPinG0101184100	C2 domain(IPR000008)|C2 domain superfamily(IPR035892)	-	-	-	-	-	-	-	-	-	-	-	-	-	-	-
						FtPinG0101184400	Protein kinase domain(IPR000719)|Protein kinase-like domain superfamily(IPR011009)	GO:0004672	GO:0005524	GO:0006468	-	-	-	-	-	-	-	-	-	-	-	-
						FtPinG0101184700	WRKY domain(IPR003657)|WRKY domain superfamily(IPR036576)	GO:0003700	GO:0006355	GO:0043565	-	-	-	-	-	-	-	-	-	-	-	-
						FtPinG0101184900	-	-	-	-	-	-	-	-	-	-	-	-	-	-	-	-
						FtPinG0101185200	NADH-ubiquinone oxidoreductase, 21kDa subunit, N-terminal(IPR019721)	-	-	-	-	-	-	-	-	-	-	-	-	-	-	-
						FtPinG0101185300	Transcription factor, GTP-binding domain(IPR000795)|Eukaryotic peptide chain release factor GTP-binding subunit(IPR003285)|Translation elongation factor EFTu/EF1A, C-terminal(IPR004160)|Translation elongation factor EFTu-like, domain 2(IPR004161)|Translation protein, beta-barrel domain superfamily(IPR009000)|Translation elongation factor EF1A/initiation factor IF2gamma, C-terminal(IPR009001)|P-lo…	GO:0000288	GO:0003747	GO:0003924	GO:0005525	GO:0006415	-	-	-	-	-	-	-	-	-	-
						FtPinG0101186000	Leucine-rich repeat-containing N-terminal, plant-type(IPR013210)|Leucine-rich repeat domain superfamily(IPR032675)	GO:0005515	-	-	-	-	-	-	-	-	-	-	-	-	-	-
						FtPinG0101186100	Leucine-rich repeat(IPR001611)|Leucine-rich repeat-containing N-terminal, plant-type(IPR013210)|Leucine-rich repeat domain superfamily(IPR032675)	GO:0005515	-	-	-	-	-	-	-	-	-	-	-	-	-	-
						FtPinG0101186300	Leucine-rich repeat domain superfamily(IPR032675)	GO:0005515	-	-	-	-	-	-	-	-	-	-	-	-	-	-
						FtPinG0101186500	-	-	-	-	-	-	-	-	-	-	-	-	-	-	-	-
						FtPinG0101186700	Zinc finger C2H2-type(IPR013087)|Zinc finger C2H2 superfamily(IPR036236)	GO:0003676	-	-	-	-	-	-	-	-	-	-	-	-	-	-
						FtPinG0101187000	Pentatricopeptide repeat(IPR002885)|Tetratricopeptide-like helical domain superfamily(IPR011990)	GO:0005515	-	-	-	-	-	-	-	-	-	-	-	-	-	-
						FtPinG0101187200	Pentatricopeptide repeat(IPR002885)|Tetratricopeptide-like helical domain superfamily(IPR011990)	GO:0005515	-	-	-	-	-	-	-	-	-	-	-	-	-	-
						FtPinG0101187400	Pentatricopeptide repeat(IPR002885)|Tetratricopeptide-like helical domain superfamily(IPR011990)	GO:0005515	-	-	-	-	-	-	-	-	-	-	-	-	-	-
						FtPinG0101187500	Transcription factor, GTP-binding domain(IPR000795)|P-loop containing nucleoside triphosphate hydrolase(IPR027417)|Tr-type G domain, conserved site(IPR031157)	GO:0003924	GO:0005525	-	-	-	-	-	-	-	-	-	-	-	-	-
						FtPinG0101187800	Domain of unknown function DUF1985(IPR015410)	-	-	-	-	-	-	-	-	-	-	-	-	-	-	-
						FtPinG0101188200	Pentatricopeptide repeat(IPR002885)|Tetratricopeptide-like helical domain superfamily(IPR011990)	GO:0005515	-	-	-	-	-	-	-	-	-	-	-	-	-	-
						FtPinG0101188000	Pentatricopeptide repeat(IPR002885)|Tetratricopeptide-like helical domain superfamily(IPR011990)	GO:0005515	-	-	-	-	-	-	-	-	-	-	-	-	-	-
						FtPinG0101188600	Pentatricopeptide repeat(IPR002885)|Tetratricopeptide-like helical domain superfamily(IPR011990)	GO:0005515	-	-	-	-	-	-	-	-	-	-	-	-	-	-
						FtPinG0101188400	Pentatricopeptide repeat(IPR002885)|Tetratricopeptide-like helical domain superfamily(IPR011990)	GO:0005515	-	-	-	-	-	-	-	-	-	-	-	-	-	-
						FtPinG0101189200	Pentatricopeptide repeat(IPR002885)|Tetratricopeptide-like helical domain superfamily(IPR011990)	GO:0005515	-	-	-	-	-	-	-	-	-	-	-	-	-	-
						FtPinG0101189400	Pentatricopeptide repeat(IPR002885)|Tetratricopeptide-like helical domain superfamily(IPR011990)	GO:0005515	-	-	-	-	-	-	-	-	-	-	-	-	-	-
						FtPinG0101189500	-	-	-	-	-	-	-	-	-	-	-	-	-	-	-	-
2	1600001	1800000	19.2036	200000	19.2036	FtPinG0201249800	-	-	-	-	-	-	-	-	-	-	-	-	-	-	-	-
						FtPinG0280000438	-	-	-	-	-	-	-	-	-	-	-	-	-	-	-	-
						FtPinG0201249900	Protein kinase domain(IPR000719)|Protein kinase-like domain superfamily(IPR011009)|Protein kinase, ATP binding site(IPR017441)	GO:0004672	GO:0005524	GO:0006468	-	-	-	-	-	-	-	-	-	-	-	-
						FtPinG0201250200	-	-	-	-	-	-	-	-	-	-	-	-	-	-	-	-
						FtPinG0201250400	-	-	-	-	-	-	-	-	-	-	-	-	-	-	-	-
						FtPinG0280000439	-	GO:0003676	GO:0008270	-	-	-	-	-	-	-	-	-	-	-	-	-
						FtPinG0280000440	-	-	-	-	-	-	-	-	-	-	-	-	-	-	-	-
						FtPinG0201250500	-	-	-	-	-	-	-	-	-	-	-	-	-	-	-	-
						FtPinG0280000441	-	GO:0003676	GO:0008270	-	-	-	-	-	-	-	-	-	-	-	-	-
						FtPinG0201250900	Protein kinase domain(IPR000719)|Serine/threonine-protein kinase, active site(IPR008271)|Protein kinase-like domain superfamily(IPR011009)|Protein kinase, ATP binding site(IPR017441)	GO:0004672	GO:0005524	GO:0006468	-	-	-	-	-	-	-	-	-	-	-	-
						FtPinG0201251100	-	-	-	-	-	-	-	-	-	-	-	-	-	-	-	-
						FtPinG0201251700	-	-	-	-	-	-	-	-	-	-	-	-	-	-	-	-
						FtPinG0201251900	Gamma-secretase subunit Aph-1(IPR009294)	GO:0016021	GO:0016485	GO:0043085	-	-	-	-	-	-	-	-	-	-	-	-
						FtPinG0201252500	CTP synthase(IPR004468)|CTP synthase, N-terminal(IPR017456)|Glutamine amidotransferase(IPR017926)|P-loop containing nucleoside triphosphate hydrolase(IPR027417)|Class I glutamine amidotransferase-like(IPR029062)|CTP synthase GATase domain(IPR033828)	GO:0003883	GO:0006221	GO:0006241	-	-	-	-	-	-	-	-	-	-	-	-
						FtPinG0201252700	Mlo-related protein(IPR004326)	GO:0006952	GO:0016021	-	-	-	-	-	-	-	-	-	-	-	-	-
2	2200001	2700000	213.997	500000	213.997	FtPinG0201262600	DOMON domain(IPR005018)	-	-	-	-	-	-	-	-	-	-	-	-	-	-	-
						FtPinG0201262800	Glycoside hydrolase, family 3, N-terminal(IPR001764)|Glycoside hydrolase family 3 C-terminal domain(IPR002772)|Glycoside hydrolase superfamily(IPR017853)|Glycoside hydrolase family 3 C-terminal domain superfamily(IPR036881)|Glycoside hydrolase, family 3, N-terminal domain superfamily(IPR036962)	GO:0004553	GO:0005975	-	-	-	-	-	-	-	-	-	-	-	-	-
						FtPinG0280000443	-	GO:0003676	-	-	-	-	-	-	-	-	-	-	-	-	-	-
						FtPinG0201266600	-	-	-	-	-	-	-	-	-	-	-	-	-	-	-	-
						FtPinG0201267000	Zinc finger, CCHC-type(IPR001878)|Zinc finger, CCHC-type superfamily(IPR036875)	GO:0003676	GO:0008270	-	-	-	-	-	-	-	-	-	-	-	-	-
						FtPinG0201267300	NB-ARC(IPR002182)	GO:0043531	-	-	-	-	-	-	-	-	-	-	-	-	-	-
						FtPinG0201267500	-	-	-	-	-	-	-	-	-	-	-	-	-	-	-	-
						FtPinG0201268900	-	-	-	-	-	-	-	-	-	-	-	-	-	-	-	-
						FtPinG0201269200	Protein kinase domain(IPR000719)|Serine/threonine-protein kinase, active site(IPR008271)|Protein kinase-like domain superfamily(IPR011009)	GO:0004672	GO:0005524	GO:0006468	-	-	-	-	-	-	-	-	-	-	-	-
						FtPinG0201269300	Histidine triad (HIT) protein(IPR001310)|Histidine triad, conserved site(IPR019808)|HIT-like superfamily(IPR036265)	GO:0003824	-	-	-	-	-	-	-	-	-	-	-	-	-	-
						FtPinG0201269600	Armadillo(IPR000225)|U box domain(IPR003613)|Armadillo-like helical(IPR011989)|Zinc finger, RING/FYVE/PHD-type(IPR013083)|Armadillo-type fold(IPR016024)	GO:0004842	GO:0005488	GO:0005515	GO:0016567	-	-	-	-	-	-	-	-	-	-	-
						FtPinG0201269700	ATPase, V1 complex, subunit D(IPR002699)	GO:0042626	-	-	-	-	-	-	-	-	-	-	-	-	-	-
						FtPinG0201270200	Hyaluronan/mRNA-binding protein(IPR006861)	-	-	-	-	-	-	-	-	-	-	-	-	-	-	-
						FtPinG0201270400	Knottin, scorpion toxin-like superfamily(IPR036574)	-	-	-	-	-	-	-	-	-	-	-	-	-	-	-
						FtPinG0201270500	Myc-type, basic helix-loop-helix (bHLH) domain(IPR011598)|Helix-loop-helix DNA-binding domain superfamily(IPR036638)	GO:0046983	-	-	-	-	-	-	-	-	-	-	-	-	-	-
						FtPinG0201270800	Knottin, scorpion toxin-like superfamily(IPR036574)	-	-	-	-	-	-	-	-	-	-	-	-	-	-	-
						FtPinG0201271100	Protein kinase domain(IPR000719)|Serine/threonine-protein kinase, active site(IPR008271)|Protein kinase-like domain superfamily(IPR011009)	GO:0004672	GO:0005524	GO:0006468	-	-	-	-	-	-	-	-	-	-	-	-
						FtPinG0201271700	Zinc finger, Sec23/Sec24-type(IPR006895)|Sec23/Sec24, trunk domain(IPR006896)|Sec23/Sec24, helical domain(IPR006900)|Gelsolin-like domain(IPR007123)|Sec23/Sec24 beta-sandwich(IPR012990)|ADF-H/Gelsolin-like domain superfamily(IPR029006)|Zinc finger, Sec23/Sec24-type superfamily(IPR036174)|Sec23/Sec24 helical domain superfamily(IPR036175)|Gelsolin-like domain superfamily(IPR036180)|von Willebrand f…	GO:0006886	GO:0006888	GO:0008270	GO:0030127	GO:0090114	-	-	-	-	-	-	-	-	-	-
						FtPinG0201272200	-	-	-	-	-	-	-	-	-	-	-	-	-	-	-	-
						FtPinG0201272300	Complex 1 LYR protein(IPR008011)	-	-	-	-	-	-	-	-	-	-	-	-	-	-	-
						FtPinG0280000444	-	-	-	-	-	-	-	-	-	-	-	-	-	-	-	-
						FtPinG0201272500	P-loop containing nucleoside triphosphate hydrolase(IPR027417)	-	-	-	-	-	-	-	-	-	-	-	-	-	-	-
						FtPinG0201272800	Cyclin, N-terminal(IPR006671)|Cyclin-like(IPR013763)|Cyclin-like superfamily(IPR036915)	-	-	-	-	-	-	-	-	-	-	-	-	-	-	-
						FtPinG0201273000	Cyclin, N-terminal(IPR006671)|Cyclin-like(IPR013763)|Cyclin-like superfamily(IPR036915)	-	-	-	-	-	-	-	-	-	-	-	-	-	-	-
						FtPinG0201273200	Fumarate lyase family(IPR000362)|Adenylosuccinate lyase(IPR004769)|L-Aspartase-like(IPR008948)|Adenylosuccinate lyase PurB, C-terminal(IPR013539)|Fumarate lyase, conserved site(IPR020557)|Fumarate lyase, N-terminal(IPR022761)|Fumarase/histidase, N-terminal(IPR024083)	GO:0003824	GO:0004018	GO:0006188	GO:0009152	-	-	-	-	-	-	-	-	-	-	-
						FtPinG0201273300	ER lumen protein retaining receptor(IPR000133)	GO:0006621	GO:0016021	GO:0046923	-	-	-	-	-	-	-	-	-	-	-	-
						FtPinG0201274100	Jas TPL-binding domain(IPR032308)	-	-	-	-	-	-	-	-	-	-	-	-	-	-	-
						FtPinG0201274300	RNA recognition motif domain(IPR000504)|Nuclear transport factor 2(IPR002075)|Nucleotide-binding alpha-beta plait domain superfamily(IPR012677)|Nuclear transport factor 2, eukaryote(IPR018222)|NTF2-like domain superfamily(IPR032710)|RNA-binding domain superfamily(IPR035979)	GO:0003676	-	-	-	-	-	-	-	-	-	-	-	-	-	-
						FtPinG0201274600	Glycosyl transferase, family 8(IPR002495)|Nucleotide-diphospho-sugar transferases(IPR029044)	GO:0016757	-	-	-	-	-	-	-	-	-	-	-	-	-	-
						FtPinG0201274700	AP2/ERF domain(IPR001471)|DNA-binding domain superfamily(IPR016177)|AP2/ERF domain superfamily(IPR036955)	GO:0003677	GO:0003700	GO:0006355	-	-	-	-	-	-	-	-	-	-	-	-
						FtPinG0201275000	Glycoside hydrolase family 17(IPR000490)|X8 domain(IPR012946)|Glycoside hydrolase superfamily(IPR017853)	GO:0004553	GO:0005975	-	-	-	-	-	-	-	-	-	-	-	-	-
						FtPinG0201275200	RIN4, pathogenic type III effector avirulence factor Avr cleavage site(IPR008700)	-	-	-	-	-	-	-	-	-	-	-	-	-	-	-
						FtPinG0280000445	-	GO:0003676	GO:0008270	-	-	-	-	-	-	-	-	-	-	-	-	-
						FtPinG0201275400	-	-	-	-	-	-	-	-	-	-	-	-	-	-	-	-
						FtPinG0201275800	-	-	-	-	-	-	-	-	-	-	-	-	-	-	-	-
						FtPinG0201275900	-	-	-	-	-	-	-	-	-	-	-	-	-	-	-	-
						FtPinG0201276200	-	-	-	-	-	-	-	-	-	-	-	-	-	-	-	-
						FtPinG0201276600	Leucine-rich repeat(IPR001611)|Leucine-rich repeat domain superfamily(IPR032675)	GO:0005515	-	-	-	-	-	-	-	-	-	-	-	-	-	-
						FtPinG0201276800	Leucine-rich repeat-containing N-terminal, plant-type(IPR013210)|Leucine-rich repeat domain superfamily(IPR032675)	-	-	-	-	-	-	-	-	-	-	-	-	-	-	-
						FtPinG0201277400	Reverse transcriptase domain(IPR000477)	-	-	-	-	-	-	-	-	-	-	-	-	-	-	-
						FtPinG0201278300	Beta-ketoacyl synthase, N-terminal(IPR014030)|Thiolase-like(IPR016039)	GO:0003824	GO:0008152	-	-	-	-	-	-	-	-	-	-	-	-	-
						FtPinG0201278600	-	-	-	-	-	-	-	-	-	-	-	-	-	-	-	-
						FtPinG0201278800	-	-	-	-	-	-	-	-	-	-	-	-	-	-	-	-
						FtPinG0201278900	O-acyltransferase, WSD1, N-terminal(IPR004255)|O-acyltransferase WSD1, C-terminal(IPR009721)|Chloramphenicol acetyltransferase-like domain superfamily(IPR023213)	GO:0004144	GO:0045017	-	-	-	-	-	-	-	-	-	-	-	-	-
						FtPinG0201279500	-	-	-	-	-	-	-	-	-	-	-	-	-	-	-	-
						FtPinG0201280000	-	-	-	-	-	-	-	-	-	-	-	-	-	-	-	-
2	3800001	4000000	33.1654	200000	33.1654	FtPinG0201309200	Zinc finger, RING-type(IPR001841)|Zinc finger, PHD-type(IPR001965)|Zinc finger, FYVE/PHD-type(IPR011011)|Zinc finger, RING/FYVE/PHD-type(IPR013083)|Zinc finger, RING-type, conserved site(IPR017907)|Zinc finger, PHD-finger(IPR019787)|Elongin A binding-protein 1(IPR031736)	-	-	-	-	-	-	-	-	-	-	-	-	-	-	-
						FtPinG0201309900	-	-	-	-	-	-	-	-	-	-	-	-	-	-	-	-
						FtPinG0201310100	Late embryogenesis abundant protein, LEA-14(IPR004864)	-	-	-	-	-	-	-	-	-	-	-	-	-	-	-
						FtPinG0201310300	Peptidase C12, ubiquitin carboxyl-terminal hydrolase(IPR001578)|Ubiquitinyl hydrolase, UCH37 type(IPR017390)|Peptidase C12, ubiquitin carboxyl-terminal hydrolase superfamily(IPR036959)	GO:0004843	GO:0005622	GO:0006511	GO:0016579	-	-	-	-	-	-	-	-	-	-	-
						FtPinG0201310800	UDP-glucose 4-epimerase(IPR005886)|Nucleotide sugar epimerase(IPR008089)|NAD(P)-binding domain(IPR016040)|NAD(P)-binding domain superfamily(IPR036291)	GO:0003978	GO:0005975	GO:0006012	GO:0016857	-	-	-	-	-	-	-	-	-	-	-
						FtPinG0201311000	-	-	-	-	-	-	-	-	-	-	-	-	-	-	-	-
						FtPinG0201311100	-	-	-	-	-	-	-	-	-	-	-	-	-	-	-	-
						FtPinG0201311400	-	-	-	-	-	-	-	-	-	-	-	-	-	-	-	-
						FtPinG0201311800	Glycoside hydrolase family 9(IPR001701)|Six-hairpin glycosidase superfamily(IPR008928)|CBM2/CBM3, carbohydrate-binding domain superfamily(IPR008965)|Six-hairpin glycosidase-like superfamily(IPR012341)|Carbohydrate binding domain CBM49(IPR019028)|Glycosyl hydrolases family 9, Asp/Glu active sites(IPR033126)	GO:0003824	GO:0004553	GO:0005975	GO:0030246	-	-	-	-	-	-	-	-	-	-	-
						FtPinG0280000449	-	-	-	-	-	-	-	-	-	-	-	-	-	-	-	-
						FtPinG0201311900	AP2/ERF domain(IPR001471)|DNA-binding domain superfamily(IPR016177)|AP2/ERF domain superfamily(IPR036955)	GO:0003677	GO:0003700	GO:0006355	-	-	-	-	-	-	-	-	-	-	-	-
						FtPinG0201312400	Thioesterase domain(IPR006683)|HotDog domain superfamily(IPR029069)	-	-	-	-	-	-	-	-	-	-	-	-	-	-	-
						FtPinG0201312500	-	-	-	-	-	-	-	-	-	-	-	-	-	-	-	-
2	5400001	5600000	27.6166	200000	27.6166	FtPinG0201343900	Calcineurin-like phosphoesterase domain, ApaH type(IPR004843)|Purple acid phosphatase-like, N-terminal(IPR008963)|Purple acid phosphatase, N-terminal(IPR015914)|Iron/zinc purple acid phosphatase-like C-terminal domain(IPR025733)|Metallo-dependent phosphatase-like(IPR029052)	GO:0003993	GO:0016787	GO:0046872	-	-	-	-	-	-	-	-	-	-	-	-
						FtPinG0201344100	-	-	-	-	-	-	-	-	-	-	-	-	-	-	-	-
						FtPinG0280000460	-	-	-	-	-	-	-	-	-	-	-	-	-	-	-	-
						FtPinG0201344300	Pentatricopeptide repeat(IPR002885)|Tetratricopeptide-like helical domain superfamily(IPR011990)	GO:0005515	-	-	-	-	-	-	-	-	-	-	-	-	-	-
						FtPinG0201344500	-	-	-	-	-	-	-	-	-	-	-	-	-	-	-	-
						FtPinG0201344800	Protein of unknown function DUF1191(IPR010605)	-	-	-	-	-	-	-	-	-	-	-	-	-	-	-
						FtPinG0201345000	Expansin(IPR002963)|Expansin/pollen allergen, DPBB domain(IPR007112)|Expansin, cellulose-binding-like domain(IPR007117)|Expansin/Lol pI(IPR007118)|RlpA-like protein, double-psi beta-barrel domain(IPR009009)|Expansin, cellulose-binding-like domain superfamily(IPR036749)|RlpA-like domain superfamily(IPR036908)	GO:0005576	GO:0009664	-	-	-	-	-	-	-	-	-	-	-	-	-
						FtPinG0201345200	-	-	-	-	-	-	-	-	-	-	-	-	-	-	-	-
						FtPinG0280000461	-	GO:0003676	-	-	-	-	-	-	-	-	-	-	-	-	-	-
						FtPinG0280000462	-	-	-	-	-	-	-	-	-	-	-	-	-	-	-	-
						FtPinG0201345300	Basic-leucine zipper domain(IPR004827)	GO:0003700	GO:0006355	-	-	-	-	-	-	-	-	-	-	-	-	-
						FtPinG0201345600	GDSL lipase/esterase(IPR001087)|SGNH hydrolase superfamily(IPR036514)	GO:0016788	-	-	-	-	-	-	-	-	-	-	-	-	-	-
						FtPinG0201346400	Multi antimicrobial extrusion protein(IPR002528)	GO:0006855	GO:0015238	GO:0015297	GO:0016020	GO:0055085	-	-	-	-	-	-	-	-	-	-
						FtPinG0280000463	-	-	-	-	-	-	-	-	-	-	-	-	-	-	-	-
						FtPinG0201346500	PRONE domain(IPR005512)	GO:0005089	-	-	-	-	-	-	-	-	-	-	-	-	-	-
						FtPinG0201346800	-	-	-	-	-	-	-	-	-	-	-	-	-	-	-	-
						FtPinG0201347000	Endonuclease/exonuclease/phosphatase(IPR005135)|Endonuclease/exonuclease/phosphatase superfamily(IPR036691)	-	-	-	-	-	-	-	-	-	-	-	-	-	-	-
						FtPinG0201347300	Protein kinase domain(IPR000719)|Leucine-rich repeat(IPR001611)|Serine/threonine-protein kinase, active site(IPR008271)|Protein kinase-like domain superfamily(IPR011009)|Leucine-rich repeat-containing N-terminal, plant-type(IPR013210)|Protein kinase, ATP binding site(IPR017441)|Leucine-rich repeat domain superfamily(IPR032675)	GO:0004672	GO:0005515	GO:0005524	GO:0006468	-	-	-	-	-	-	-	-	-	-	-
						FtPinG0201347500	-	-	-	-	-	-	-	-	-	-	-	-	-	-	-	-
						FtPinG0201347800	Kelch-type beta propeller(IPR015915)	GO:0005515	-	-	-	-	-	-	-	-	-	-	-	-	-	-
						FtPinG0280000464	-	-	-	-	-	-	-	-	-	-	-	-	-	-	-	-
						FtPinG0201348000	Actin family(IPR004000)	-	-	-	-	-	-	-	-	-	-	-	-	-	-	-
						FtPinG0201348600	Actin family(IPR004000)	-	-	-	-	-	-	-	-	-	-	-	-	-	-	-
						FtPinG0201348800	Pleckstrin homology domain(IPR001849)|START domain(IPR002913)|Protein ENHANCED DISEASE RESISTANCE 2, C-terminal(IPR009769)|PH-like domain superfamily(IPR011993)|START-like domain superfamily(IPR023393)	GO:0008289	-	-	-	-	-	-	-	-	-	-	-	-	-	-
2	14800001	15000000	30.2695	200000	30.2695	FtPinG0280000519	-	-	-	-	-	-	-	-	-	-	-	-	-	-	-	-
						FtPinG0280000520	-	GO:0003676	GO:0008270	-	-	-	-	-	-	-	-	-	-	-	-	-
						FtPinG0201525300	Amidase signature domain(IPR023631)|Amidase signature (AS) superfamily(IPR036928)	-	-	-	-	-	-	-	-	-	-	-	-	-	-	-
						FtPinG0201525500	-	-	-	-	-	-	-	-	-	-	-	-	-	-	-	-
						FtPinG0201525700	-	-	-	-	-	-	-	-	-	-	-	-	-	-	-	-
						FtPinG0201526100	Tetratricopeptide-like helical domain superfamily(IPR011990)|Tetratricopeptide repeat(IPR019734)|Amidase signature domain(IPR023631)|Amidase signature (AS) superfamily(IPR036928)	GO:0005515	-	-	-	-	-	-	-	-	-	-	-	-	-	-
						FtPinG0280000521	-	GO:0003676	GO:0008270	-	-	-	-	-	-	-	-	-	-	-	-	-
						FtPinG0201527200	-	-	-	-	-	-	-	-	-	-	-	-	-	-	-	-
						FtPinG0201527300	-	-	-	-	-	-	-	-	-	-	-	-	-	-	-	-
						FtPinG0280000522	-	GO:0003676	GO:0008270	-	-	-	-	-	-	-	-	-	-	-	-	-
2	28200001	28400000	29.9377	200000	29.9377	FtPinG0201705600	Membrane attack complex component/perforin (MACPF) domain(IPR020864)	-	-	-	-	-	-	-	-	-	-	-	-	-	-	-
						FtPinG0280000639	-	-	-	-	-	-	-	-	-	-	-	-	-	-	-	-
						FtPinG0201705900	Peptidase S8/S53 domain(IPR000209)|Peptidase S8 propeptide/proteinase inhibitor I9(IPR010259)|Peptidase S8, subtilisin-related(IPR015500)|Peptidase S8, subtilisin, Asp-active site(IPR023827)|Peptidase S8, subtilisin, Ser-active site(IPR023828)|Cucumisin-like catalytic domain(IPR034197)|Peptidase S8/S53 domain superfamily(IPR036852)|Peptidase S8 propeptide/proteinase inhibitor I9 superfamily(IPR03…	GO:0004252	GO:0006508	-	-	-	-	-	-	-	-	-	-	-	-	-
						FtPinG0280000640	-	GO:0003676	-	-	-	-	-	-	-	-	-	-	-	-	-	-
						FtPinG0201706100	Matrin/U1-C-like, C2H2-type zinc finger(IPR003604)|Zinc finger C2H2 superfamily(IPR036236)	GO:0003676	GO:0008270	-	-	-	-	-	-	-	-	-	-	-	-	-
						FtPinG0201706300	Protein kinase domain(IPR000719)|Serine/threonine-protein kinase, active site(IPR008271)|Protein kinase-like domain superfamily(IPR011009)|Protein kinase, ATP binding site(IPR017441)	GO:0004672	GO:0005524	GO:0006468	-	-	-	-	-	-	-	-	-	-	-	-
						FtPinG0280000641	-	GO:0003676	-	-	-	-	-	-	-	-	-	-	-	-	-	-
2	29600001	29800000	37.7396	200000	37.7396	FtPinG0201730100	Protein phosphatase 2A, regulatory B subunit, B56(IPR002554)|Armadillo-like helical(IPR011989)|Armadillo-type fold(IPR016024)	GO:0000159	GO:0005488	GO:0007165	GO:0019888	-	-	-	-	-	-	-	-	-	-	-
						FtPinG0201730400	-	-	-	-	-	-	-	-	-	-	-	-	-	-	-	-
						FtPinG0201730500	SANT/Myb domain(IPR001005)|Homeobox-like domain superfamily(IPR009057)	GO:0003677	-	-	-	-	-	-	-	-	-	-	-	-	-	-
						FtPinG0201730700	-	-	-	-	-	-	-	-	-	-	-	-	-	-	-	-
						FtPinG0201731000	Glycoside hydrolase family 16(IPR000757)|Concanavalin A-like lectin/glucanase domain superfamily(IPR013320)	GO:0004553	GO:0005975	-	-	-	-	-	-	-	-	-	-	-	-	-
						FtPinG0280000648	-	GO:0003676	-	-	-	-	-	-	-	-	-	-	-	-	-	-
						FtPinG0201731200	S-adenosylmethionine synthetase(IPR002133)|S-adenosylmethionine synthetase, N-terminal(IPR022628)|S-adenosylmethionine synthetase, central domain(IPR022629)|S-adenosylmethionine synthetase, C-terminal(IPR022630)|S-adenosylmethionine synthetase, conserved site(IPR022631)|S-adenosylmethionine synthetase superfamily(IPR022636)	GO:0004478	GO:0005524	GO:0006556	-	-	-	-	-	-	-	-	-	-	-	-
						FtPinG0201731400	-	-	-	-	-	-	-	-	-	-	-	-	-	-	-	-
						FtPinG0201731600	Immunoglobulin-like fold(IPR013783)|Immunoglobulin E-set(IPR014756)|AMP-activated protein kinase, glycogen-binding domain(IPR032640)	-	-	-	-	-	-	-	-	-	-	-	-	-	-	-
						FtPinG0201731700	SANT/Myb domain(IPR001005)|Homeobox-like domain superfamily(IPR009057)	GO:0003677	-	-	-	-	-	-	-	-	-	-	-	-	-	-
						FtPinG0201732000	-	-	-	-	-	-	-	-	-	-	-	-	-	-	-	-
						FtPinG0280000649	-	-	-	-	-	-	-	-	-	-	-	-	-	-	-	-
						FtPinG0201732300	Ribonuclease H-like superfamily(IPR012337)|Ribonuclease H superfamily(IPR036397)	GO:0003676	-	-	-	-	-	-	-	-	-	-	-	-	-	-
						FtPinG0201732100	WIYLD domain(IPR018848)	GO:0018024	-	-	-	-	-	-	-	-	-	-	-	-	-	-
						FtPinG0201733000	Male sterility, NAD-binding(IPR013120)|Fatty acyl-CoA reductase, C-terminal(IPR033640)|NAD(P)-binding domain superfamily(IPR036291)	-	-	-	-	-	-	-	-	-	-	-	-	-	-	-
						FtPinG0201733200	Protein kinase domain(IPR000719)|Serine/threonine-protein kinase, active site(IPR008271)|Regulator of chromosome condensation 1/beta-lactamase-inhibitor protein II(IPR009091)|Protein kinase-like domain superfamily(IPR011009)|Protein kinase, ATP binding site(IPR017441)	GO:0004672	GO:0005515	GO:0005524	GO:0006468	-	-	-	-	-	-	-	-	-	-	-
2	31400001	31600000	70.877	200000	70.877	FtPinG0201757000	Protein kinase domain(IPR000719)|Serine/threonine-protein kinase, active site(IPR008271)|Protein kinase-like domain superfamily(IPR011009)|Protein kinase, ATP binding site(IPR017441)	GO:0004672	GO:0005524	GO:0006468	-	-	-	-	-	-	-	-	-	-	-	-
						FtPinG0201757700	Legume lectin domain(IPR001220)|Concanavalin A-like lectin/glucanase domain superfamily(IPR013320)|Legume lectin, beta chain, Mn/Ca-binding site(IPR019825)	GO:0030246	-	-	-	-	-	-	-	-	-	-	-	-	-	-
						FtPinG0201758100	Vacuolar import/degradation protein Vid24(IPR018618)	-	-	-	-	-	-	-	-	-	-	-	-	-	-	-
						FtPinG0201758300	-	-	-	-	-	-	-	-	-	-	-	-	-	-	-	-
						FtPinG0201758500	Amino acid transporter, transmembrane domain(IPR013057)	-	-	-	-	-	-	-	-	-	-	-	-	-	-	-
						FtPinG0201758700	-	-	-	-	-	-	-	-	-	-	-	-	-	-	-	-
						FtPinG0201759000	-	-	-	-	-	-	-	-	-	-	-	-	-	-	-	-
						FtPinG0201759100	WRKY domain(IPR003657)|WRKY domain superfamily(IPR036576)	GO:0003700	GO:0006355	GO:0043565	-	-	-	-	-	-	-	-	-	-	-	-
						FtPinG0201759300	-	-	-	-	-	-	-	-	-	-	-	-	-	-	-	-
						FtPinG0201759800	Transcription factor GRAS(IPR005202)	-	-	-	-	-	-	-	-	-	-	-	-	-	-	-
						FtPinG0201760200	Serine-threonine/tyrosine-protein kinase, catalytic domain(IPR001245)|Serine/threonine-protein kinase, active site(IPR008271)|Protein kinase-like domain superfamily(IPR011009)|Protein kinase, ATP binding site(IPR017441)	GO:0004672	GO:0005524	GO:0006468	-	-	-	-	-	-	-	-	-	-	-	-
						FtPinG0201759900	-	-	-	-	-	-	-	-	-	-	-	-	-	-	-	-
2	31900001	32500000	38.968	600000	38.968	FtPinG0201767200	Zinc finger, HIT-type(IPR007529)	-	-	-	-	-	-	-	-	-	-	-	-	-	-	-
						FtPinG0201767700	-	-	-	-	-	-	-	-	-	-	-	-	-	-	-	-
						FtPinG0201768000	Pectate lyase(IPR002022)|Pectin lyase fold/virulence factor(IPR011050)|Pectin lyase fold(IPR012334)|AmbAllergen(IPR018082)	-	-	-	-	-	-	-	-	-	-	-	-	-	-	-
						FtPinG0201768100	Protein kinase domain(IPR000719)|Serine/threonine-protein kinase, active site(IPR008271)|Protein kinase-like domain superfamily(IPR011009)|Protein kinase, ATP binding site(IPR017441)	GO:0004672	GO:0005524	GO:0006468	-	-	-	-	-	-	-	-	-	-	-	-
						FtPinG0201768600	WD40 repeat(IPR001680)|WD40/YVTN repeat-like-containing domain superfamily(IPR015943)|WD40 repeat, conserved site(IPR019775)|Anaphase-promoting complex subunit 4, WD40 domain(IPR024977)|WD40-repeat-containing domain superfamily(IPR036322)	GO:0005515	-	-	-	-	-	-	-	-	-	-	-	-	-	-
						FtPinG0201768700	F-box domain(IPR001810)|F-box-like domain superfamily(IPR036047)	GO:0005515	-	-	-	-	-	-	-	-	-	-	-	-	-	-
						FtPinG0201769000	Protein of unknown function wound-induced(IPR022251)	-	-	-	-	-	-	-	-	-	-	-	-	-	-	-
						FtPinG0201769100	-	-	-	-	-	-	-	-	-	-	-	-	-	-	-	-
						FtPinG0201769500	F-box associated interaction domain(IPR017451)	-	-	-	-	-	-	-	-	-	-	-	-	-	-	-
						FtPinG0201770000	Ubiquitin domain(IPR000626)|Ubiquitin(IPR019956)|Ubiquitin-like domain superfamily(IPR029071)	GO:0005515	-	-	-	-	-	-	-	-	-	-	-	-	-	-
						FtPinG0201770200	UDP-glucuronosyl/UDP-glucosyltransferase(IPR002213)|UDP-glycosyltransferase family, conserved site(IPR035595)	GO:0008152	GO:0016758	-	-	-	-	-	-	-	-	-	-	-	-	-
						FtPinG0201770300	-	-	-	-	-	-	-	-	-	-	-	-	-	-	-	-
						FtPinG0201770600	-	-	-	-	-	-	-	-	-	-	-	-	-	-	-	-
						FtPinG0201770900	-	-	-	-	-	-	-	-	-	-	-	-	-	-	-	-
						FtPinG0201771300	-	-	-	-	-	-	-	-	-	-	-	-	-	-	-	-
						FtPinG0280000672	-	-	-	-	-	-	-	-	-	-	-	-	-	-	-	-
						FtPinG0280000673	-	-	-	-	-	-	-	-	-	-	-	-	-	-	-	-
						FtPinG0201771700	-	-	-	-	-	-	-	-	-	-	-	-	-	-	-	-
						FtPinG0201772700	F-box domain(IPR001810)|F-box-like domain superfamily(IPR036047)	GO:0005515	-	-	-	-	-	-	-	-	-	-	-	-	-	-
						FtPinG0201772900	-	-	-	-	-	-	-	-	-	-	-	-	-	-	-	-
						FtPinG0201773200	UDP-glucuronosyl/UDP-glucosyltransferase(IPR002213)|UDP-glycosyltransferase family, conserved site(IPR035595)	GO:0008152	GO:0016758	-	-	-	-	-	-	-	-	-	-	-	-	-
						FtPinG0201773300	F-box domain(IPR001810)|F-box associated domain, type 1(IPR006527)|F-box associated interaction domain(IPR017451)|F-box-like domain superfamily(IPR036047)	GO:0005515	-	-	-	-	-	-	-	-	-	-	-	-	-	-
						FtPinG0201773700	Ankyrin repeat(IPR002110)|Ankyrin repeat-containing domain(IPR020683)|PGG domain(IPR026961)|Ankyrin repeat-containing domain superfamily(IPR036770)	GO:0005515	-	-	-	-	-	-	-	-	-	-	-	-	-	-
						FtPinG0201773900	WD40 repeat(IPR001680)|WD40/YVTN repeat-like-containing domain superfamily(IPR015943)|WD40 repeat, conserved site(IPR019775)|WD40-repeat-containing domain superfamily(IPR036322)	GO:0005515	-	-	-	-	-	-	-	-	-	-	-	-	-	-
						FtPinG0280000674	-	-	-	-	-	-	-	-	-	-	-	-	-	-	-	-
						FtPinG0201774600	F-box domain(IPR001810)|F-box associated domain, type 1(IPR006527)|F-box associated interaction domain(IPR017451)|F-box-like domain superfamily(IPR036047)	GO:0005515	-	-	-	-	-	-	-	-	-	-	-	-	-	-
						FtPinG0201774700	Ribonuclease H-like superfamily(IPR012337)|Exonuclease, RNase T/DNA polymerase III(IPR013520)|Ribonuclease H superfamily(IPR036397)|RNA exonuclease 4, DEDDh 3'-5' exonuclease domain(IPR037431)	GO:0003676	GO:0006364	GO:0008408	-	-	-	-	-	-	-	-	-	-	-	-
						FtPinG0201774900	Alpha/beta hydrolase fold-1(IPR000073)|Epoxide hydrolase-like(IPR000639)|Alpha/Beta hydrolase fold(IPR029058)	GO:0003824	-	-	-	-	-	-	-	-	-	-	-	-	-	-
						FtPinG0201775100	-	-	-	-	-	-	-	-	-	-	-	-	-	-	-	-
						FtPinG0201775600	Proteasome component (PCI) domain(IPR000717)	GO:0005515	GO:0005852	-	-	-	-	-	-	-	-	-	-	-	-	-
						FtPinG0201775800	Pentatricopeptide repeat(IPR002885)|Tetratricopeptide-like helical domain superfamily(IPR011990)	GO:0005515	-	-	-	-	-	-	-	-	-	-	-	-	-	-
						FtPinG0201775900	Multicopper oxidase, type 1(IPR001117)|Cupredoxin(IPR008972)|Multicopper oxidase, type 2(IPR011706)|Multicopper oxidase, type 3(IPR011707)|Ascorbate oxidase homologue, first cupredoxin domain(IPR034273)	GO:0005507	GO:0016491	GO:0055114	-	-	-	-	-	-	-	-	-	-	-	-
						FtPinG0201776100	EVE domain(IPR002740)|PUA-like superfamily(IPR015947)	-	-	-	-	-	-	-	-	-	-	-	-	-	-	-
						FtPinG0201776300	Blue (type 1) copper domain(IPR000923)|Blue (type 1) copper protein, plastocyanin-type(IPR001235)|Plastocyanin(IPR002387)|Cupredoxin(IPR008972)|Blue (type 1) copper protein, binding site(IPR028871)	GO:0005507	GO:0009055	-	-	-	-	-	-	-	-	-	-	-	-	-
						FtPinG0201776600	C2 domain(IPR000008)|Phospholipase D/Transphosphatidylase(IPR001736)|Phospholipase D, plant(IPR011402)|Phospholipase D, C-terminal(IPR024632)|C2 domain superfamily(IPR035892)	GO:0003824	GO:0004630	GO:0005509	GO:0016020	GO:0046470	-	-	-	-	-	-	-	-	-	-
						FtPinG0280000675	-	GO:0005507	GO:0009055	-	-	-	-	-	-	-	-	-	-	-	-	-
						FtPinG0201776800	Major facilitator superfamily(IPR011701)|Major facilitator superfamily domain(IPR020846)|MFS transporter superfamily(IPR036259)	GO:0016021	GO:0055085	-	-	-	-	-	-	-	-	-	-	-	-	-
						FtPinG0201777000	Major facilitator superfamily(IPR011701)|Major facilitator superfamily domain(IPR020846)|MFS transporter superfamily(IPR036259)	GO:0016021	GO:0055085	-	-	-	-	-	-	-	-	-	-	-	-	-
						FtPinG0201777100	Complex 1 LYR protein(IPR008011)	-	-	-	-	-	-	-	-	-	-	-	-	-	-	-
						FtPinG0201777300	-	-	-	-	-	-	-	-	-	-	-	-	-	-	-	-
						FtPinG0201777500	Zinc finger, RING-type(IPR001841)|Zinc finger, RING/FYVE/PHD-type(IPR013083)	-	-	-	-	-	-	-	-	-	-	-	-	-	-	-
						FtPinG0201777900	-	-	-	-	-	-	-	-	-	-	-	-	-	-	-	-
						FtPinG0201778100	DNA/RNA-binding protein Alba-like(IPR002775)|Alba-like domain superfamily(IPR036882)	GO:0003676	-	-	-	-	-	-	-	-	-	-	-	-	-	-
						FtPinG0280000676	-	GO:0003676	-	-	-	-	-	-	-	-	-	-	-	-	-	-
						FtPinG0201778300	Proteasome component (PCI) domain(IPR000717)|26S proteasome regulatory subunit, C-terminal(IPR013586)|Winged helix DNA-binding domain superfamily(IPR036390)	GO:0000502	GO:0005515	GO:0030234	GO:0042176	-	-	-	-	-	-	-	-	-	-	-
						FtPinG0201778500	Expansin(IPR002963)|Expansin/pollen allergen, DPBB domain(IPR007112)|Expansin, cellulose-binding-like domain(IPR007117)|Expansin/Lol pI(IPR007118)|RlpA-like protein, double-psi beta-barrel domain(IPR009009)|Expansin, cellulose-binding-like domain superfamily(IPR036749)|RlpA-like domain superfamily(IPR036908)	GO:0005576	GO:0009664	-	-	-	-	-	-	-	-	-	-	-	-	-
						FtPinG0201778700	-	-	-	-	-	-	-	-	-	-	-	-	-	-	-	-
2	32900001	33200000	63.983	300000	63.983	FtPinG0201788100	Small auxin-up RNA(IPR003676)	GO:0009733	-	-	-	-	-	-	-	-	-	-	-	-	-	-
						FtPinG0201788300	ATP synthase, F1 complex, gamma subunit(IPR000131)|ATP synthase, F1 complex, gamma subunit conserved site(IPR023632)|ATP synthase, F1 complex, gamma subunit superfamily(IPR035968)	GO:0015986	GO:0045261	GO:0046933	-	-	-	-	-	-	-	-	-	-	-	-
						FtPinG0201788500	-	-	-	-	-	-	-	-	-	-	-	-	-	-	-	-
						FtPinG0201788900	-	-	-	-	-	-	-	-	-	-	-	-	-	-	-	-
						FtPinG0201789100	-	-	-	-	-	-	-	-	-	-	-	-	-	-	-	-
						FtPinG0201789400	Small auxin-up RNA(IPR003676)	GO:0009733	-	-	-	-	-	-	-	-	-	-	-	-	-	-
						FtPinG0201789800	-	-	-	-	-	-	-	-	-	-	-	-	-	-	-	-
						FtPinG0201789900	B3 DNA binding domain(IPR003340)|Auxin response factor(IPR010525)|DNA-binding pseudobarrel domain superfamily(IPR015300)|AUX/IAA domain(IPR033389)	GO:0003677	GO:0005515	GO:0005634	GO:0006355	GO:0009725	-	-	-	-	-	-	-	-	-	-
						FtPinG0201790200	Zinc finger, CCCH-type superfamily(IPR036855)	GO:0046872	-	-	-	-	-	-	-	-	-	-	-	-	-	-
						FtPinG0201790400	PB1 domain(IPR000270)	GO:0005515	-	-	-	-	-	-	-	-	-	-	-	-	-	-
						FtPinG0201790500	Myc-type, basic helix-loop-helix (bHLH) domain(IPR011598)|Helix-loop-helix DNA-binding domain superfamily(IPR036638)	GO:0046983	-	-	-	-	-	-	-	-	-	-	-	-	-	-
						FtPinG0201790800	-	-	-	-	-	-	-	-	-	-	-	-	-	-	-	-
						FtPinG0201790900	AUX/IAA domain(IPR033389)	GO:0005515	-	-	-	-	-	-	-	-	-	-	-	-	-	-
						FtPinG0201791100	Armadillo-like helical(IPR011989)|Armadillo-type fold(IPR016024)|Symplekin C-terminal(IPR022075)|Symplekin/Pta1, N-terminal(IPR032460)	GO:0005488	-	-	-	-	-	-	-	-	-	-	-	-	-	-
						FtPinG0201791600	Multi antimicrobial extrusion protein(IPR002528)	GO:0006855	GO:0015238	GO:0015297	GO:0016020	GO:0055085	-	-	-	-	-	-	-	-	-	-
						FtPinG0201791800	Sucrose/H+ symporter, plant(IPR005989)|MFS transporter superfamily(IPR036259)	GO:0005887	GO:0008515	GO:0015770	-	-	-	-	-	-	-	-	-	-	-	-
						FtPinG0201792200	Ribosomal protein L5 domain superfamily(IPR022803)|Ribosomal protein L5, C-terminal(IPR031309)	-	-	-	-	-	-	-	-	-	-	-	-	-	-	-
2	38400001	38600000	80.7462	200000	80.7462	FtPinG0201897600	-	-	-	-	-	-	-	-	-	-	-	-	-	-	-	-
						FtPinG0201897900	-	-	-	-	-	-	-	-	-	-	-	-	-	-	-	-
						FtPinG0201898200	GDP-fucose protein O-fucosyltransferase(IPR019378)|Putative O-fucosyltransferase, plant(IPR024709)	-	-	-	-	-	-	-	-	-	-	-	-	-	-	-
						FtPinG0201898400	-	-	-	-	-	-	-	-	-	-	-	-	-	-	-	-
						FtPinG0201898900	Tesmin/TSO1-like CXC domain(IPR033467)	-	-	-	-	-	-	-	-	-	-	-	-	-	-	-
						FtPinG0201899100	-	-	-	-	-	-	-	-	-	-	-	-	-	-	-	-
						FtPinG0201899600	-	-	-	-	-	-	-	-	-	-	-	-	-	-	-	-
						FtPinG0201900200	-	-	-	-	-	-	-	-	-	-	-	-	-	-	-	-
						FtPinG0201899900	Protein Networked (NET), actin-binding (NAB) domain(IPR011684)	GO:0003779	-	-	-	-	-	-	-	-	-	-	-	-	-	-
						FtPinG0201900400	HECT domain(IPR000569)|Domain of unknown function DUF4414(IPR025527)|HECT, E3 ligase catalytic domain(IPR035983)	GO:0004842	-	-	-	-	-	-	-	-	-	-	-	-	-	-
						FtPinG0201900600	UBA-like superfamily(IPR009060)|E3 ubiquitin ligase, domain of unknown function DUF908(IPR010309)|E3 ubiquitin ligase, domain of unknown function DUF913(IPR010314)|Armadillo-like helical(IPR011989)|Ubiquitin-associated domain(IPR015940)|Armadillo-type fold(IPR016024)	GO:0005488	GO:0005515	-	-	-	-	-	-	-	-	-	-	-	-	-
						FtPinG0201900800	-	-	-	-	-	-	-	-	-	-	-	-	-	-	-	-
						FtPinG0201901000	Transcription initiation factor IIA, gamma subunit(IPR003194)|Transcription factor IIA, helical(IPR009083)|Transcription factor IIA, beta-barrel(IPR009088)|Transcription initiation factor IIA, gamma subunit, C-terminal(IPR015871)|Transcription initiation factor IIA, gamma subunit, N-terminal(IPR015872)	GO:0005672	GO:0006367	-	-	-	-	-	-	-	-	-	-	-	-	-
						FtPinG0201901200	Transcription initiation factor IIA, gamma subunit(IPR003194)|Transcription factor IIA, helical(IPR009083)|Transcription factor IIA, beta-barrel(IPR009088)|Transcription initiation factor IIA, gamma subunit, C-terminal(IPR015871)|Transcription initiation factor IIA, gamma subunit, N-terminal(IPR015872)	GO:0005672	GO:0006367	-	-	-	-	-	-	-	-	-	-	-	-	-
						FtPinG0201901600	Galactose-binding-like domain superfamily(IPR008979)|Rhamnogalacturonate lyase(IPR010325)|Carbohydrate-binding-like fold(IPR013784)|Rhamnogalacturonan lyase, domain III(IPR029411)|Rhamnogalacturonan lyase, domain II(IPR029413)	GO:0030246	-	-	-	-	-	-	-	-	-	-	-	-	-	-
						FtPinG0201901800	-	-	-	-	-	-	-	-	-	-	-	-	-	-	-	-
						FtPinG0201902000	Galactose-binding-like domain superfamily(IPR008979)|Rhamnogalacturonate lyase(IPR010325)|Galactose mutarotase-like domain superfamily(IPR011013)|Carbohydrate-binding-like fold(IPR013784)|Rhamnogalacturonan lyase, domain III(IPR029411)|Rhamnogalacturonan lyase, domain II(IPR029413)	GO:0003824	GO:0005975	GO:0030246	-	-	-	-	-	-	-	-	-	-	-	-
						FtPinG0201902200	Zinc finger, RING/FYVE/PHD-type(IPR013083)	GO:0008270	-	-	-	-	-	-	-	-	-	-	-	-	-	-
						FtPinG0280000717	-	GO:0003676	-	-	-	-	-	-	-	-	-	-	-	-	-	-
						FtPinG0280000718	-	GO:0003676	-	-	-	-	-	-	-	-	-	-	-	-	-	-
						FtPinG0201902700	Transcription factor, MADS-box(IPR002100)|Transcription factor, K-box(IPR002487)|MADS MEF2-like(IPR033896)|Transcription factor, MADS-box superfamily(IPR036879)	GO:0000977	GO:0003677	GO:0003700	GO:0005634	GO:0006355	GO:0045944	GO:0046983	-	-	-	-	-	-	-	-
						FtPinG0201903200	-	-	-	-	-	-	-	-	-	-	-	-	-	-	-	-
						FtPinG0201903700	Pentatricopeptide repeat(IPR002885)|Tetratricopeptide-like helical domain superfamily(IPR011990)|DYW domain(IPR032867)	GO:0005515	GO:0008270	-	-	-	-	-	-	-	-	-	-	-	-	-
						FtPinG0201904000	GAGA-binding transcriptional activator(IPR010409)	-	-	-	-	-	-	-	-	-	-	-	-	-	-	-
2	41500001	41700000	83.9472	200000	83.9472	FtPinG0201977500	-	-	-	-	-	-	-	-	-	-	-	-	-	-	-	-
						FtPinG0201977800	Adenylate kinase/UMP-CMP kinase(IPR000850)|Adenylate kinase subfamily(IPR006259)|Adenylate kinase, active site lid domain(IPR007862)|P-loop containing nucleoside triphosphate hydrolase(IPR027417)|Adenylate kinase, conserved site(IPR033690)	GO:0004017	GO:0005524	GO:0006139	GO:0016776	GO:0019205	-	-	-	-	-	-	-	-	-	-
						FtPinG0201978000	Nop domain(IPR002687)|NOP5, N-terminal(IPR012974)|NOSIC(IPR012976)|Helix hairpin bin domain superfamily(IPR029012)|Nop domain superfamily(IPR036070)	-	-	-	-	-	-	-	-	-	-	-	-	-	-	-
						FtPinG0201978100	-	-	-	-	-	-	-	-	-	-	-	-	-	-	-	-
						FtPinG0201978400	Argininosuccinate synthase(IPR001518)|Rossmann-like alpha/beta/alpha sandwich fold(IPR014729)|Argininosuccinate synthase, conserved site(IPR018223)|Argininosuccinate synthase, type 1 subfamily(IPR023434)|Argininosuccinate synthetase, catalytic/multimerisation domain body(IPR024074)	GO:0004055	GO:0005524	GO:0006526	-	-	-	-	-	-	-	-	-	-	-	-
						FtPinG0201978700	Metallo-beta-lactamase(IPR001279)|Zn-dependent metallo-hydrolase, RNA specificity domain(IPR011108)|Ribonuclease Z/Hydroxyacylglutathione hydrolase-like(IPR036866)	-	-	-	-	-	-	-	-	-	-	-	-	-	-	-
						FtPinG0201979200	Exocyst complex component Exo70(IPR004140)|Cullin repeat-like-containing domain superfamily(IPR016159)	GO:0000145	GO:0006887	-	-	-	-	-	-	-	-	-	-	-	-	-
						FtPinG0201979300	RIO kinase(IPR000687)|Protein kinase-like domain superfamily(IPR011009)|Serine/threonine-protein kinase Rio1(IPR017407)|RIO kinase, conserved site(IPR018935)	GO:0004672	GO:0004674	GO:0005524	GO:0006468	-	-	-	-	-	-	-	-	-	-	-
						FtPinG0201979600	Zinc finger, MYND-type(IPR002893)|Tetratricopeptide-like helical domain superfamily(IPR011990)|F-box-like domain superfamily(IPR036047)	GO:0005515	-	-	-	-	-	-	-	-	-	-	-	-	-	-
						FtPinG0201979800	-	-	-	-	-	-	-	-	-	-	-	-	-	-	-	-
						FtPinG0201980200	-	-	-	-	-	-	-	-	-	-	-	-	-	-	-	-
						FtPinG0201980300	-	-	-	-	-	-	-	-	-	-	-	-	-	-	-	-
						FtPinG0201980600	Protein translocase complex, SecE/Sec61-gamma subunit(IPR001901)|Protein translocase SEC61 complex, gamma subunit(IPR008158)|Protein translocase SecE domain superfamily(IPR023391)	GO:0006605	GO:0006886	GO:0015031	GO:0015450	GO:0016020	-	-	-	-	-	-	-	-	-	-
						FtPinG0201980800	Nodulin-like(IPR010658)|Major facilitator superfamily domain(IPR020846)|MFS transporter superfamily(IPR036259)	-	-	-	-	-	-	-	-	-	-	-	-	-	-	-
						FtPinG0201981000	Nodulin-like(IPR010658)|Major facilitator superfamily domain(IPR020846)|MFS transporter superfamily(IPR036259)	-	-	-	-	-	-	-	-	-	-	-	-	-	-	-
						FtPinG0201981200	Aldose 1-/Glucose-6-phosphate 1-epimerase(IPR008183)|Galactose mutarotase-like domain superfamily(IPR011013)|Glycoside hydrolase-type carbohydrate-binding(IPR014718)|Aldose 1-epimerase(IPR015443)	GO:0003824	GO:0005975	GO:0016853	GO:0019318	GO:0030246	-	-	-	-	-	-	-	-	-	-
						FtPinG0201981400	-	-	-	-	-	-	-	-	-	-	-	-	-	-	-	-
						FtPinG0201981600	PB1 domain(IPR000270)|CBS domain(IPR000644)	GO:0005515	-	-	-	-	-	-	-	-	-	-	-	-	-	-
2	42200001	42400000	18.7603	200000	18.7603	FtPinG0280000737	-	-	-	-	-	-	-	-	-	-	-	-	-	-	-	-
						FtPinG0201992900	-	-	-	-	-	-	-	-	-	-	-	-	-	-	-	-
						FtPinG0201993600	-	-	-	-	-	-	-	-	-	-	-	-	-	-	-	-
						FtPinG0201993400	Ionotropic glutamate receptor(IPR001320)|Solute-binding protein family 3/N-terminal domain of MltF(IPR001638)	GO:0004970	GO:0016020	-	-	-	-	-	-	-	-	-	-	-	-	-
						FtPinG0201993700	Basic-leucine zipper domain(IPR004827)	GO:0003700	GO:0006355	-	-	-	-	-	-	-	-	-	-	-	-	-
						FtPinG0201994000	THO complex, subunit 5(IPR019163)	-	-	-	-	-	-	-	-	-	-	-	-	-	-	-
						FtPinG0201994100	Remorin, C-terminal(IPR005516)	-	-	-	-	-	-	-	-	-	-	-	-	-	-	-
						FtPinG0201994400	Fungal lipase-like domain(IPR002921)|Alpha/Beta hydrolase fold(IPR029058)	GO:0006629	-	-	-	-	-	-	-	-	-	-	-	-	-	-
						FtPinG0201994600	Fungal lipase-like domain(IPR002921)|Alpha/Beta hydrolase fold(IPR029058)	GO:0006629	-	-	-	-	-	-	-	-	-	-	-	-	-	-
						FtPinG0201994800	Myc-type, basic helix-loop-helix (bHLH) domain(IPR011598)|Helix-loop-helix DNA-binding domain superfamily(IPR036638)	GO:0046983	-	-	-	-	-	-	-	-	-	-	-	-	-	-
						FtPinG0201995200	Heat shock factor (HSF)-type, DNA-binding(IPR000232)|Winged helix-like DNA-binding domain superfamily(IPR036388)|Winged helix DNA-binding domain superfamily(IPR036390)	GO:0003700	GO:0005634	GO:0006355	GO:0043565	-	-	-	-	-	-	-	-	-	-	-
						FtPinG0201995400	Peptidase S8/S53 domain(IPR000209)|Peptidase S8, subtilisin, Ser-active site(IPR023828)|Peptidase S8/S53 domain superfamily(IPR036852)	GO:0004252	GO:0006508	-	-	-	-	-	-	-	-	-	-	-	-	-
						FtPinG0201995600	Peptidase S8/S53 domain(IPR000209)|Peptidase S8 propeptide/proteinase inhibitor I9(IPR010259)|Peptidase S8/S53 domain superfamily(IPR036852)|Peptidase S8 propeptide/proteinase inhibitor I9 superfamily(IPR037045)	GO:0004252	GO:0006508	-	-	-	-	-	-	-	-	-	-	-	-	-
						FtPinG0201996200	Zinc finger, RING-type(IPR001841)|Zinc finger, RING/FYVE/PHD-type(IPR013083)	-	-	-	-	-	-	-	-	-	-	-	-	-	-	-
2	45800001	46000000	20.0418	200000	20.0418	FtPinG0202077300	Cytochrome P450(IPR001128)|Cytochrome P450, E-class, group I(IPR002401)|Cytochrome P450 superfamily(IPR036396)	GO:0005506	GO:0016705	GO:0020037	GO:0055114	-	-	-	-	-	-	-	-	-	-	-
						FtPinG0202077600	Cytidyltransferase-like domain(IPR004821)|Rossmann-like alpha/beta/alpha sandwich fold(IPR014729)	GO:0003824	GO:0009058	-	-	-	-	-	-	-	-	-	-	-	-	-
						FtPinG0202078000	-	-	-	-	-	-	-	-	-	-	-	-	-	-	-	-
						FtPinG0202077800	Zinc finger, RING-type(IPR001841)|Zinc finger, RING/FYVE/PHD-type(IPR013083)	-	-	-	-	-	-	-	-	-	-	-	-	-	-	-
						FtPinG0202078400	Zinc finger, RING-type(IPR001841)|Zinc finger, RING/FYVE/PHD-type(IPR013083)|Zinc finger, RING-type, conserved site(IPR017907)	-	-	-	-	-	-	-	-	-	-	-	-	-	-	-
						FtPinG0202078700	Protein of unknown function DUF1191(IPR010605)	-	-	-	-	-	-	-	-	-	-	-	-	-	-	-
						FtPinG0202079000	NADH dehydrogenase [ubiquinone] (complex I), alpha subcomplex subunit 1(IPR017384)	-	-	-	-	-	-	-	-	-	-	-	-	-	-	-
						FtPinG0202079100	-	-	-	-	-	-	-	-	-	-	-	-	-	-	-	-
						FtPinG0202079300	Protein kinase domain(IPR000719)|Serine-threonine/tyrosine-protein kinase, catalytic domain(IPR001245)|Serine/threonine-protein kinase, active site(IPR008271)|Protein kinase-like domain superfamily(IPR011009)|Protein kinase, ATP binding site(IPR017441)|Malectin-like carbohydrate-binding domain(IPR024788)	GO:0004672	GO:0005524	GO:0006468	-	-	-	-	-	-	-	-	-	-	-	-
						FtPinG0202079600	Ubiquitin-conjugating enzyme E2(IPR000608)|Ubiquitin-conjugating enzyme/RWD-like(IPR016135)|Ubiquitin-conjugating enzyme, active site(IPR023313)	-	-	-	-	-	-	-	-	-	-	-	-	-	-	-
						FtPinG0202079900	-	-	-	-	-	-	-	-	-	-	-	-	-	-	-	-
						FtPinG0202080200	Protein kinase domain(IPR000719)|Protein kinase-like domain superfamily(IPR011009)|Leucine-rich repeat-containing N-terminal, plant-type(IPR013210)|Protein kinase, ATP binding site(IPR017441)|Leucine-rich repeat domain superfamily(IPR032675)	GO:0004672	GO:0005515	GO:0005524	GO:0006468	-	-	-	-	-	-	-	-	-	-	-
						FtPinG0202080400	-	-	-	-	-	-	-	-	-	-	-	-	-	-	-	-
						FtPinG0202080500	V-type ATPase subunit E(IPR002842)|V-type ATPase subunit E, C-terminal domain superfamily(IPR038495)	GO:0015991	GO:0033178	GO:0046961	-	-	-	-	-	-	-	-	-	-	-	-
						FtPinG0202081000	Protein kinase domain(IPR000719)|AGC-kinase, C-terminal(IPR000961)|Serine/threonine-protein kinase, active site(IPR008271)|Protein kinase-like domain superfamily(IPR011009)|Protein kinase, ATP binding site(IPR017441)	GO:0004672	GO:0004674	GO:0005524	GO:0006468	-	-	-	-	-	-	-	-	-	-	-
						FtPinG0202081300	-	-	-	-	-	-	-	-	-	-	-	-	-	-	-	-
						FtPinG0280000749	-	-	-	-	-	-	-	-	-	-	-	-	-	-	-	-
						FtPinG0202081500	WRKY domain(IPR003657)|WRKY domain superfamily(IPR036576)	GO:0003700	GO:0006355	GO:0043565	-	-	-	-	-	-	-	-	-	-	-	-
						FtPinG0202081700	Lung seven transmembrane receptor-like(IPR009637)	GO:0016021	-	-	-	-	-	-	-	-	-	-	-	-	-	-
						FtPinG0202082000	Serine aminopeptidase, S33(IPR022742)|Alpha/Beta hydrolase fold(IPR029058)	-	-	-	-	-	-	-	-	-	-	-	-	-	-	-
						FtPinG0202082200	TMEM14 family(IPR005349)	GO:0016020	-	-	-	-	-	-	-	-	-	-	-	-	-	-
						FtPinG0202082500	Protein kinase domain(IPR000719)|Leucine-rich repeat(IPR001611)|Protein kinase-like domain superfamily(IPR011009)|Leucine-rich repeat-containing N-terminal, plant-type(IPR013210)|Protein kinase, ATP binding site(IPR017441)|Leucine rich repeat 4(IPR025875)|Leucine-rich repeat domain superfamily(IPR032675)	GO:0004672	GO:0005515	GO:0005524	GO:0006468	-	-	-	-	-	-	-	-	-	-	-
2	47800001	48000000	71.3022	200000	71.3022	FtPinG0202126300	Protein of unknown function DUF726(IPR007941)|Alpha/Beta hydrolase fold(IPR029058)	-	-	-	-	-	-	-	-	-	-	-	-	-	-	-
						FtPinG0202126600	Cytochrome P450(IPR001128)|Cytochrome P450, E-class, group I(IPR002401)|Cytochrome P450, conserved site(IPR017972)|Cytochrome P450 superfamily(IPR036396)	GO:0005506	GO:0016705	GO:0020037	GO:0055114	-	-	-	-	-	-	-	-	-	-	-
						FtPinG0202126700	-	-	-	-	-	-	-	-	-	-	-	-	-	-	-	-
						FtPinG0202127000	Cytochrome P450(IPR001128)|Cytochrome P450, E-class, group I(IPR002401)|Cytochrome P450, conserved site(IPR017972)|Cytochrome P450 superfamily(IPR036396)	GO:0005506	GO:0016705	GO:0020037	GO:0055114	-	-	-	-	-	-	-	-	-	-	-
						FtPinG0280000755	-	-	-	-	-	-	-	-	-	-	-	-	-	-	-	-
						FtPinG0202127100	Ubiquitin-conjugating enzyme E2(IPR000608)|Ubiquitin-conjugating enzyme/RWD-like(IPR016135)|Ubiquitin-conjugating enzyme, active site(IPR023313)	-	-	-	-	-	-	-	-	-	-	-	-	-	-	-
						FtPinG0202127400	Mitochondrial carrier protein(IPR002067)|Mitochondrial substrate/solute carrier(IPR018108)|Mitochondrial carrier domain superfamily(IPR023395)	GO:0055085	-	-	-	-	-	-	-	-	-	-	-	-	-	-
						FtPinG0202127600	Ribosomal protein L7/L12(IPR000206)|Ribosomal protein L7/L12, C-terminal(IPR013823)|Ribosomal protein L7/L12, C-terminal/adaptor protein ClpS-like(IPR014719)	GO:0003735	GO:0005622	GO:0005840	GO:0006412	-	-	-	-	-	-	-	-	-	-	-
						FtPinG0202127800	Plant peroxidase(IPR000823)|Haem peroxidase, plant/fungal/bacterial(IPR002016)|Haem peroxidase(IPR010255)|Peroxidases heam-ligand binding site(IPR019793)|Peroxidase, active site(IPR019794)|Secretory peroxidase(IPR033905)	GO:0004601	GO:0006979	GO:0020037	GO:0042744	GO:0055114	-	-	-	-	-	-	-	-	-	-
						FtPinG0202127900	Dehydrin(IPR000167)|Dehydrin, conserved site(IPR030513)	GO:0006950	GO:0009415	-	-	-	-	-	-	-	-	-	-	-	-	-
						FtPinG0202128200	Ubiquitin-conjugating enzyme E2-binding protein(IPR019193)	-	-	-	-	-	-	-	-	-	-	-	-	-	-	-
						FtPinG0202128400	Basic-leucine zipper domain(IPR004827)	GO:0003700	GO:0006355	-	-	-	-	-	-	-	-	-	-	-	-	-
						FtPinG0202128600	CRAL-TRIO lipid binding domain(IPR001251)|CRAL/TRIO, N-terminal domain(IPR011074)|CRAL/TRIO, N-terminal domain superfamily(IPR036273)|CRAL-TRIO lipid binding domain superfamily(IPR036865)	-	-	-	-	-	-	-	-	-	-	-	-	-	-	-
						FtPinG0202128900	SAM dependent carboxyl methyltransferase(IPR005299)|S-adenosyl-L-methionine-dependent methyltransferase(IPR029063)	GO:0008168	-	-	-	-	-	-	-	-	-	-	-	-	-	-
						FtPinG0202129300	SAM dependent carboxyl methyltransferase(IPR005299)|S-adenosyl-L-methionine-dependent methyltransferase(IPR029063)	GO:0008168	-	-	-	-	-	-	-	-	-	-	-	-	-	-
						FtPinG0202129900	SAM dependent carboxyl methyltransferase(IPR005299)|S-adenosyl-L-methionine-dependent methyltransferase(IPR029063)	GO:0008168	-	-	-	-	-	-	-	-	-	-	-	-	-	-
						FtPinG0202130300	Zinc finger, CCHC-type superfamily(IPR036875)	GO:0003676	GO:0008270	-	-	-	-	-	-	-	-	-	-	-	-	-
						FtPinG0280000756	-	-	-	-	-	-	-	-	-	-	-	-	-	-	-	-
						FtPinG0202130700	SAM dependent carboxyl methyltransferase(IPR005299)|S-adenosyl-L-methionine-dependent methyltransferase(IPR029063)	GO:0008168	-	-	-	-	-	-	-	-	-	-	-	-	-	-
						FtPinG0202131500	SAM dependent carboxyl methyltransferase(IPR005299)|S-adenosyl-L-methionine-dependent methyltransferase(IPR029063)	GO:0008168	-	-	-	-	-	-	-	-	-	-	-	-	-	-
						FtPinG0280000757	-	GO:0003676	-	-	-	-	-	-	-	-	-	-	-	-	-	-
						FtPinG0202131700	-	-	-	-	-	-	-	-	-	-	-	-	-	-	-	-
2	48700001	49400000	56.2463	700000	56.2463	FtPinG0202152100	Pyridoxal phosphate-dependent decarboxylase(IPR002129)|Aromatic-L-amino-acid decarboxylase(IPR010977)|Pyridoxal phosphate-dependent transferase, major domain(IPR015421)|Pyridoxal phosphate-dependent transferase domain 1(IPR015422)|Pyridoxal phosphate-dependent transferase(IPR015424)|Pyridoxal-phosphate binding site(IPR021115)	GO:0003824	GO:0006520	GO:0016831	GO:0019752	GO:0030170	-	-	-	-	-	-	-	-	-	-
						FtPinG0202152300	P-type ATPase(IPR001757)|Cation-transporting P-type ATPase, N-terminal(IPR004014)|Cation-transporting P-type ATPase, C-terminal(IPR006068)|P-type ATPase, subfamily IIB(IPR006408)|P-type ATPase, A domain superfamily(IPR008250)|P-type ATPase, phosphorylation site(IPR018303)|HAD superfamily(IPR023214)|P-type ATPase, transmembrane domain superfamily(IPR023298)|P-type ATPase, cytoplasmic domain N(IPR0…	GO:0000166	GO:0005388	GO:0005516	GO:0005524	GO:0016020	GO:0016021	GO:0070588	-	-	-	-	-	-	-	-
						FtPinG0202152600	-	-	-	-	-	-	-	-	-	-	-	-	-	-	-	-
						FtPinG0202152800	-	-	-	-	-	-	-	-	-	-	-	-	-	-	-	-
						FtPinG0202152900	BTB/POZ domain(IPR000210)|SKP1/BTB/POZ domain superfamily(IPR011333)|NPH3 domain(IPR027356)	GO:0005515	-	-	-	-	-	-	-	-	-	-	-	-	-	-
						FtPinG0202153200	Nucleolar 27S pre-rRNA processing, Urb2/Npa2, C-terminal(IPR018849)	-	-	-	-	-	-	-	-	-	-	-	-	-	-	-
						FtPinG0202153800	-	-	-	-	-	-	-	-	-	-	-	-	-	-	-	-
						FtPinG0202153600	-	-	-	-	-	-	-	-	-	-	-	-	-	-	-	-
						FtPinG0202153900	Tetratricopeptide-like helical domain superfamily(IPR011990)|Tetratricopeptide repeat(IPR019734)	GO:0005515	-	-	-	-	-	-	-	-	-	-	-	-	-	-
						FtPinG0202154200	Zinc finger, RING-type(IPR001841)|Zinc finger, RING/FYVE/PHD-type(IPR013083)	-	-	-	-	-	-	-	-	-	-	-	-	-	-	-
						FtPinG0202154400	-	-	-	-	-	-	-	-	-	-	-	-	-	-	-	-
						FtPinG0202154600	-	-	-	-	-	-	-	-	-	-	-	-	-	-	-	-
						FtPinG0202154700	DnaJ domain(IPR001623)|DnaJ domain, conserved site(IPR018253)|Chaperone J-domain superfamily(IPR036869)	-	-	-	-	-	-	-	-	-	-	-	-	-	-	-
						FtPinG0202155100	Small GTPase superfamily(IPR001806)|Small GTP-binding protein domain(IPR005225)|P-loop containing nucleoside triphosphate hydrolase(IPR027417)	GO:0003924	GO:0005525	GO:0005622	GO:0007264	-	-	-	-	-	-	-	-	-	-	-
						FtPinG0202155300	S-phase kinase-associated protein 1-like(IPR001232)|SKP1/BTB/POZ domain superfamily(IPR011333)|SKP1 component, dimerisation(IPR016072)|SKP1 component, POZ domain(IPR016073)|S-phase kinase-associated protein 1(IPR016897)|SKP1-like, dimerisation domain superfamily(IPR036296)	GO:0006511	-	-	-	-	-	-	-	-	-	-	-	-	-	-
						FtPinG0202155600	Pentatricopeptide repeat(IPR002885)|Tetratricopeptide-like helical domain superfamily(IPR011990)	GO:0005515	-	-	-	-	-	-	-	-	-	-	-	-	-	-
						FtPinG0202156000	Zinc finger, RING-type(IPR001841)|Zinc finger, RING/FYVE/PHD-type(IPR013083)	-	-	-	-	-	-	-	-	-	-	-	-	-	-	-
						FtPinG0202156200	Oxoglutarate/iron-dependent dioxygenase(IPR005123)|Prolyl 4-hydroxylase, alpha subunit(IPR006620)	GO:0005506	GO:0016491	GO:0016705	GO:0031418	GO:0055114	-	-	-	-	-	-	-	-	-	-
						FtPinG0202156500	Domain unknown function DUF295(IPR005174)	-	-	-	-	-	-	-	-	-	-	-	-	-	-	-
						FtPinG0202156900	FAD linked oxidase, N-terminal(IPR006094)|D-arabinono-1,4-lactone oxidase(IPR007173)|L-gulonolactone oxidase, plant(IPR010030)|FAD-binding, type 2, subdomain 1(IPR016167)|FAD-binding, type 2-like superfamily(IPR036318)	GO:0003824	GO:0003885	GO:0016020	GO:0016491	GO:0016614	GO:0050660	GO:0055114	-	-	-	-	-	-	-	-
						FtPinG0202157300	FAD linked oxidase, N-terminal(IPR006094)|D-arabinono-1,4-lactone oxidase(IPR007173)|L-gulonolactone oxidase, plant(IPR010030)|FAD-binding, type 2, subdomain 1(IPR016167)|FAD-binding, type 2-like superfamily(IPR036318)	GO:0003824	GO:0003885	GO:0016020	GO:0016491	GO:0016614	GO:0050660	GO:0055114	-	-	-	-	-	-	-	-
						FtPinG0202157600	Oxoglutarate/iron-dependent dioxygenase(IPR005123)|Non-haem dioxygenase N-terminal domain(IPR026992)|Isopenicillin N synthase-like(IPR027443)	GO:0016491	GO:0055114	-	-	-	-	-	-	-	-	-	-	-	-	-
						FtPinG0202157800	D-isomer specific 2-hydroxyacid dehydrogenase, catalytic domain(IPR006139)|D-isomer specific 2-hydroxyacid dehydrogenase, NAD-binding domain(IPR006140)|NAD(P)-binding domain superfamily(IPR036291)	GO:0008152	GO:0016616	GO:0051287	GO:0055114	-	-	-	-	-	-	-	-	-	-	-
						FtPinG0202158100	-	-	-	-	-	-	-	-	-	-	-	-	-	-	-	-
						FtPinG0202157900	Domain unknown function DUF295(IPR005174)	-	-	-	-	-	-	-	-	-	-	-	-	-	-	-
						FtPinG0202158400	Protein kinase domain(IPR000719)|Serine/threonine-protein kinase, active site(IPR008271)|Protein kinase-like domain superfamily(IPR011009)	GO:0004672	GO:0005524	GO:0006468	-	-	-	-	-	-	-	-	-	-	-	-
						FtPinG0202158600	Magnesium transporter NIPA(IPR008521)	GO:0015095	GO:0015693	GO:0016021	-	-	-	-	-	-	-	-	-	-	-	-
						FtPinG0202158800	Nitrogen regulatory PII-like, alpha/beta(IPR011322)|Histidine biosynthesis HisG, C-terminal(IPR013115)|ATP phosphoribosyltransferase, catalytic domain(IPR013820)|Nitrogen regulatory protein PII/ATP phosphoribosyltransferase, C-terminal(IPR015867)|ATP phosphoribosyltransferase, conserved site(IPR018198)	GO:0000105	GO:0000287	GO:0003879	GO:0005737	-	-	-	-	-	-	-	-	-	-	-
						FtPinG0202158900	Leucine-rich repeat domain superfamily(IPR032675)	GO:0005515	-	-	-	-	-	-	-	-	-	-	-	-	-	-
						FtPinG0202159100	-	-	-	-	-	-	-	-	-	-	-	-	-	-	-	-
						FtPinG0202159300	TRAM/LAG1/CLN8 homology domain(IPR006634)	GO:0016021	-	-	-	-	-	-	-	-	-	-	-	-	-	-
						FtPinG0202159800	FAS1 domain(IPR000782)|FAS1 domain superfamily(IPR036378)	-	-	-	-	-	-	-	-	-	-	-	-	-	-	-
						FtPinG0202159900	Small GTPase superfamily(IPR001806)|Small GTP-binding protein domain(IPR005225)|P-loop containing nucleoside triphosphate hydrolase(IPR027417)	GO:0003924	GO:0005525	-	-	-	-	-	-	-	-	-	-	-	-	-
						FtPinG0202160100	UPF3 domain(IPR005120)|Nucleotide-binding alpha-beta plait domain superfamily(IPR012677)|RNA-binding domain superfamily(IPR035979)	GO:0003676	-	-	-	-	-	-	-	-	-	-	-	-	-	-
						FtPinG0202160300	Proteasome alpha-subunit, N-terminal domain(IPR000426)|Proteasome, subunit alpha/beta(IPR001353)|Nucleophile aminohydrolases, N-terminal(IPR029055)	GO:0004175	GO:0004298	GO:0005839	GO:0006511	GO:0019773	GO:0051603	-	-	-	-	-	-	-	-	-
						FtPinG0202160500	Protein EXORDIUM-like(IPR006766)	-	-	-	-	-	-	-	-	-	-	-	-	-	-	-
						FtPinG0202161000	Patatin-like phospholipase domain(IPR002641)|Acyl transferase/acyl hydrolase/lysophospholipase(IPR016035)	GO:0006629	GO:0008152	-	-	-	-	-	-	-	-	-	-	-	-	-
						FtPinG0202161200	Zinc finger, RING/FYVE/PHD-type(IPR013083)	-	-	-	-	-	-	-	-	-	-	-	-	-	-	-
						FtPinG0202161400	PA domain(IPR003137)|EGF-like calcium-binding, conserved site(IPR018097)	GO:0005509	-	-	-	-	-	-	-	-	-	-	-	-	-	-
						FtPinG0202161600	HAD hydrolase, subfamily IA(IPR006439)|HAD-superfamily hydrolase, subfamily IA, REG-2-like(IPR011949)|HAD superfamily(IPR023214)|HAD-like superfamily(IPR036412)	GO:0008152	GO:0016787	-	-	-	-	-	-	-	-	-	-	-	-	-
						FtPinG0202161800	Helicase, C-terminal(IPR001650)|DEAD/DEAH box helicase domain(IPR011545)|Helicase superfamily 1/2, ATP-binding domain(IPR014001)|P-loop containing nucleoside triphosphate hydrolase(IPR027417)	GO:0003676	GO:0005524	-	-	-	-	-	-	-	-	-	-	-	-	-
						FtPinG0202161900	-	-	-	-	-	-	-	-	-	-	-	-	-	-	-	-
						FtPinG0202162100	BTB/POZ domain(IPR000210)|Armadillo(IPR000225)|SKP1/BTB/POZ domain superfamily(IPR011333)|Armadillo-like helical(IPR011989)|Armadillo-type fold(IPR016024)	GO:0005488	GO:0005515	-	-	-	-	-	-	-	-	-	-	-	-	-
						FtPinG0202162300	Zinc finger, CCCH-type(IPR000571)|Zinc finger, RING-type(IPR001841)|Zinc finger, RING/FYVE/PHD-type(IPR013083)|Zinc finger, RING-type, conserved site(IPR017907)|Zinc finger, C3HC4 RING-type(IPR018957)|Zinc finger, CCCH-type superfamily(IPR036855)	GO:0046872	-	-	-	-	-	-	-	-	-	-	-	-	-	-
						FtPinG0202162600	-	-	-	-	-	-	-	-	-	-	-	-	-	-	-	-
						FtPinG0202162800	Plant organelle RNA recognition domain(IPR021099)	-	-	-	-	-	-	-	-	-	-	-	-	-	-	-
						FtPinG0202163200	PWWP domain(IPR000313)|HDGF-related, PWWP domain(IPR035496)	-	-	-	-	-	-	-	-	-	-	-	-	-	-	-
						FtPinG0202163000	CID domain(IPR006569)|RNA polymerase II-binding domain(IPR006903)|ENTH/VHS(IPR008942)	-	-	-	-	-	-	-	-	-	-	-	-	-	-	-
						FtPinG0202163300	Flavin monooxygenase FMO(IPR000960)|Flavin monooxygenase-like(IPR020946)|FAD/NAD(P)-binding domain superfamily(IPR036188)	GO:0004499	GO:0050660	GO:0050661	GO:0055114	-	-	-	-	-	-	-	-	-	-	-
						FtPinG0202163500	Glycoside hydrolase, family 13, N-terminal(IPR004193)|Glycosyl hydrolase, family 13, catalytic domain(IPR006047)|Immunoglobulin-like fold(IPR013783)|Immunoglobulin E-set(IPR014756)|Glycoside hydrolase superfamily(IPR017853)	GO:0003824	GO:0004553	GO:0005975	-	-	-	-	-	-	-	-	-	-	-	-
						FtPinG0202163800	LSM domain, eukaryotic/archaea-type(IPR001163)|LSM domain superfamily(IPR010920)|U6 snRNA-associated Sm-like protein LSm2(IPR016654)	GO:0006397	-	-	-	-	-	-	-	-	-	-	-	-	-	-
						FtPinG0202163900	-	-	-	-	-	-	-	-	-	-	-	-	-	-	-	-
						FtPinG0202164200	Transcription factor, GTP-binding domain(IPR000795)|Translation elongation factor EFTu/EF1A, C-terminal(IPR004160)|Translation elongation factor EFTu-like, domain 2(IPR004161)|Translation elongation factor EFTu/EF1A, bacterial/organelle(IPR004541)|Small GTP-binding protein domain(IPR005225)|Translation protein, beta-barrel domain superfamily(IPR009000)|Translation elongation factor EF1A/initiatio…	GO:0003746	GO:0003924	GO:0005525	GO:0005622	GO:0006414	-	-	-	-	-	-	-	-	-	-
						FtPinG0202164400	Leucine-rich repeat, cysteine-containing subtype(IPR006553)|Leucine-rich repeat domain superfamily(IPR032675)|F-box-like domain superfamily(IPR036047)	GO:0005515	-	-	-	-	-	-	-	-	-	-	-	-	-	-
						FtPinG0202164700	Alpha-ketoglutarate-dependent dioxygenase AlkB-like superfamily(IPR037151)	-	-	-	-	-	-	-	-	-	-	-	-	-	-	-
						FtPinG0202165100	Protein of unknown function DUF4787(IPR031985)	-	-	-	-	-	-	-	-	-	-	-	-	-	-	-
						FtPinG0202165600	Forkhead-associated (FHA) domain(IPR000253)|AAA+ ATPase domain(IPR003593)|ATPase, AAA-type, core(IPR003959)|ATPase, AAA-type, conserved site(IPR003960)|SMAD/FHA domain superfamily(IPR008984)|P-loop containing nucleoside triphosphate hydrolase(IPR027417)	GO:0005515	GO:0005524	-	-	-	-	-	-	-	-	-	-	-	-	-
						FtPinG0202165900	-	-	-	-	-	-	-	-	-	-	-	-	-	-	-	-
						FtPinG0202166200	Rapid ALkalinization Factor(IPR008801)	-	-	-	-	-	-	-	-	-	-	-	-	-	-	-
						FtPinG0202166300	-	-	-	-	-	-	-	-	-	-	-	-	-	-	-	-
						FtPinG0202166500	Pentatricopeptide repeat(IPR002885)|Tetratricopeptide-like helical domain superfamily(IPR011990)|DYW domain(IPR032867)	GO:0005515	GO:0008270	-	-	-	-	-	-	-	-	-	-	-	-	-
						FtPinG0202167200	-	-	-	-	-	-	-	-	-	-	-	-	-	-	-	-
						FtPinG0202167000	-	-	-	-	-	-	-	-	-	-	-	-	-	-	-	-
						FtPinG0202167700	Pentatricopeptide repeat(IPR002885)|Tetratricopeptide-like helical domain superfamily(IPR011990)	GO:0005515	-	-	-	-	-	-	-	-	-	-	-	-	-	-
						FtPinG0202168000	Glutathione S-transferase, N-terminal(IPR004045)|Glutathione S-transferase, C-terminal(IPR004046)|Glutathione S-transferases Phi, C-terminal(IPR034347)|Thioredoxin-like superfamily(IPR036249)|Glutathione S-transferase, C-terminal domain superfamily(IPR036282)	GO:0005515	-	-	-	-	-	-	-	-	-	-	-	-	-	-
						FtPinG0202168200	WD40 repeat(IPR001680)|WD40/YVTN repeat-like-containing domain superfamily(IPR015943)|WD40-repeat-containing domain superfamily(IPR036322)	GO:0005515	-	-	-	-	-	-	-	-	-	-	-	-	-	-
						FtPinG0202168300	Tetratricopeptide-like helical domain superfamily(IPR011990)	GO:0005515	-	-	-	-	-	-	-	-	-	-	-	-	-	-
						FtPinG0202168500	-	-	-	-	-	-	-	-	-	-	-	-	-	-	-	-
						FtPinG0202168700	HAT (Half-A-TPR) repeat(IPR003107)|Tetratricopeptide-like helical domain superfamily(IPR011990)|U3 small nucleolar RNA-associated protein 6(IPR013949)	GO:0000462	GO:0005515	GO:0006396	GO:0030515	-	-	-	-	-	-	-	-	-	-	-
						FtPinG0202168900	APO domain(IPR023342)	GO:0003723	-	-	-	-	-	-	-	-	-	-	-	-	-	-
						FtPinG0202169100	Glutaredoxin(IPR002109)|Glutaredoxin-like, plant II(IPR011905)|Glutaredoxin subgroup(IPR014025)|Thioredoxin-like superfamily(IPR036249)	GO:0009055	GO:0015035	GO:0045454	-	-	-	-	-	-	-	-	-	-	-	-
						FtPinG0202169300	Thioredoxin-like superfamily(IPR036249)	GO:0009055	GO:0015035	GO:0045454	-	-	-	-	-	-	-	-	-	-	-	-
						FtPinG0202169500	LSM domain, eukaryotic/archaea-type(IPR001163)|LSM domain superfamily(IPR010920)|Small nuclear ribonucleoprotein Sm D2(IPR027248)	GO:0008380	GO:0030532	-	-	-	-	-	-	-	-	-	-	-	-	-
						FtPinG0202170000	Glutaredoxin(IPR002109)|Glutaredoxin-like, plant II(IPR011905)|Glutaredoxin subgroup(IPR014025)|Thioredoxin-like superfamily(IPR036249)	GO:0009055	GO:0015035	GO:0045454	-	-	-	-	-	-	-	-	-	-	-	-
						FtPinG0202170400	Glutaredoxin(IPR002109)|Glutaredoxin-like, plant II(IPR011905)|Glutaredoxin subgroup(IPR014025)|Thioredoxin-like superfamily(IPR036249)	GO:0009055	GO:0015035	GO:0045454	-	-	-	-	-	-	-	-	-	-	-	-
						FtPinG0202170600	Glutaredoxin(IPR002109)|Glutaredoxin-like, plant II(IPR011905)|Glutaredoxin subgroup(IPR014025)|Thioredoxin-like superfamily(IPR036249)	GO:0009055	GO:0015035	GO:0045454	-	-	-	-	-	-	-	-	-	-	-	-
						FtPinG0202170800	Glutaredoxin(IPR002109)|Glutaredoxin-like, plant II(IPR011905)|Glutaredoxin subgroup(IPR014025)|Thioredoxin-like superfamily(IPR036249)	GO:0009055	GO:0015035	GO:0045454	-	-	-	-	-	-	-	-	-	-	-	-
						FtPinG0202170900	Glutaredoxin(IPR002109)|Glutaredoxin-like, plant II(IPR011905)|Thioredoxin-like superfamily(IPR036249)	GO:0009055	GO:0015035	GO:0045454	-	-	-	-	-	-	-	-	-	-	-	-
						FtPinG0202171100	Glutaredoxin(IPR002109)|Glutaredoxin-like, plant II(IPR011905)|Glutaredoxin subgroup(IPR014025)|Thioredoxin-like superfamily(IPR036249)	GO:0009055	GO:0015035	GO:0045454	-	-	-	-	-	-	-	-	-	-	-	-
						FtPinG0202171600	F-box domain(IPR001810)|Leucine-rich repeat domain superfamily(IPR032675)|F-box-like domain superfamily(IPR036047)	GO:0005515	-	-	-	-	-	-	-	-	-	-	-	-	-	-
						FtPinG0202171700	Protein Networked (NET), actin-binding (NAB) domain(IPR011684)	GO:0003779	-	-	-	-	-	-	-	-	-	-	-	-	-	-
						FtPinG0202172100	Peptidase S1C(IPR001940)|Peptidase S1, PA clan(IPR009003)|PDZ superfamily(IPR036034)	GO:0004252	GO:0005515	GO:0006508	-	-	-	-	-	-	-	-	-	-	-	-
						FtPinG0202172500	Lipase, GDXG, putative histidine active site(IPR002168)|Alpha/beta hydrolase fold-3(IPR013094)|Alpha/Beta hydrolase fold(IPR029058)|Lipase, GDXG, putative serine active site(IPR033140)	GO:0008152	GO:0016787	-	-	-	-	-	-	-	-	-	-	-	-	-
						FtPinG0202172800	Leucine-rich repeat(IPR001611)|Leucine-rich repeat-containing N-terminal, plant-type(IPR013210)|Leucine-rich repeat domain superfamily(IPR032675)	GO:0005515	-	-	-	-	-	-	-	-	-	-	-	-	-	-
						FtPinG0202173000	Signal transduction histidine kinase, phosphotransfer (Hpt) domain(IPR008207)|HPT domain superfamily(IPR036641)	GO:0000160	GO:0004871	-	-	-	-	-	-	-	-	-	-	-	-	-
						FtPinG0202173200	Ribosomal protein S7e(IPR000554)	GO:0003735	GO:0005622	GO:0005840	GO:0006412	-	-	-	-	-	-	-	-	-	-	-
						FtPinG0280000759	-	-	-	-	-	-	-	-	-	-	-	-	-	-	-	-
						FtPinG0202173400	Endonuclease/exonuclease/phosphatase(IPR005135)|Endonuclease/exonuclease/phosphatase superfamily(IPR036691)	-	-	-	-	-	-	-	-	-	-	-	-	-	-	-
						FtPinG0202173700	Zinc finger, RING-type(IPR001841)|Zinc finger, RING/FYVE/PHD-type(IPR013083)	-	-	-	-	-	-	-	-	-	-	-	-	-	-	-
						FtPinG0202174200	Glycoside hydrolase family 1(IPR001360)|Glycoside hydrolase superfamily(IPR017853)|Glycosyl hydrolases family 1, N-terminal conserved site(IPR033132)	GO:0004553	GO:0005975	-	-	-	-	-	-	-	-	-	-	-	-	-
2	49600001	49800000	180.133	200000	180.133	FtPinG0202181400	Glycoside hydrolase, family 19, catalytic(IPR000726)|Chitin-binding, type 1(IPR001002)|Glycoside hydrolase, family 19(IPR016283)|Chitin-binding, type 1, conserved site(IPR018371)|Lysozyme-like domain superfamily(IPR023346)|Endochitinase-like superfamily(IPR036861)	GO:0004568	GO:0005975	GO:0006032	GO:0008061	GO:0016998	-	-	-	-	-	-	-	-	-	-
						FtPinG0202181600	-	-	-	-	-	-	-	-	-	-	-	-	-	-	-	-
						FtPinG0202181800	-	-	-	-	-	-	-	-	-	-	-	-	-	-	-	-
						FtPinG0202182000	-	-	-	-	-	-	-	-	-	-	-	-	-	-	-	-
						FtPinG0202182100	AAA+ ATPase domain(IPR003593)|ATPase, AAA-type, core(IPR003959)|ATPase, AAA-type, conserved site(IPR003960)|26S proteasome regulatory subunit P45-like(IPR005937)|P-loop containing nucleoside triphosphate hydrolase(IPR027417)	GO:0005524	GO:0005737	GO:0016787	GO:0030163	-	-	-	-	-	-	-	-	-	-	-
						FtPinG0202182700	-	-	-	-	-	-	-	-	-	-	-	-	-	-	-	-
						FtPinG0202183000	Cytochrome b5-like heme/steroid binding domain(IPR001199)|Cytochrome b5, heme-binding site(IPR018506)|Cytochrome b5-like heme/steroid binding domain superfamily(IPR036400)	GO:0020037	-	-	-	-	-	-	-	-	-	-	-	-	-	-
						FtPinG0202183100	Zinc finger, RING-type(IPR001841)|Zinc finger, RING/FYVE/PHD-type(IPR013083)	-	-	-	-	-	-	-	-	-	-	-	-	-	-	-
						FtPinG0202183300	ER lumen protein retaining receptor(IPR000133)	GO:0006621	GO:0016021	GO:0046923	-	-	-	-	-	-	-	-	-	-	-	-
						FtPinG0202183500	GPI transamidase component PIG-T(IPR007245)	GO:0016255	GO:0042765	-	-	-	-	-	-	-	-	-	-	-	-	-
						FtPinG0202183700	Sterile alpha motif domain(IPR001660)|Sterile alpha motif/pointed domain superfamily(IPR013761)	GO:0005515	-	-	-	-	-	-	-	-	-	-	-	-	-	-
						FtPinG0202184000	Aminoacyl-tRNA synthetase, class I, conserved site(IPR001412)|Aminoacyl-tRNA synthetase, class Ia, anticodon-binding(IPR009080)|Rossmann-like alpha/beta/alpha sandwich fold(IPR014729)|Methionyl-tRNA synthetase(IPR014758)|Methionyl/Leucyl tRNA synthetase(IPR015413)|Methionyl-tRNA synthetase, Zn-domain(IPR029038)|Methioninyl-tRNA synthetase core domain(IPR033911)	GO:0000166	GO:0004812	GO:0004825	GO:0005524	GO:0005737	GO:0006418	GO:0006431	-	-	-	-	-	-	-	-
						FtPinG0202184100	RIN4, pathogenic type III effector avirulence factor Avr cleavage site(IPR008700)	-	-	-	-	-	-	-	-	-	-	-	-	-	-	-
						FtPinG0202184300	Zinc finger, RING-type(IPR001841)|Zinc finger, RING/FYVE/PHD-type(IPR013083)|Zinc finger, RING-type, conserved site(IPR017907)	-	-	-	-	-	-	-	-	-	-	-	-	-	-	-
						FtPinG0202184600	Acyl-ACP thioesterase(IPR002864)|HotDog domain superfamily(IPR029069)	GO:0006633	GO:0016790	-	-	-	-	-	-	-	-	-	-	-	-	-
						FtPinG0202184800	-	-	-	-	-	-	-	-	-	-	-	-	-	-	-	-
						FtPinG0202185000	GroES-like superfamily(IPR011032)|Alcohol dehydrogenase, N-terminal(IPR013154)|Polyketide synthase, enoylreductase domain(IPR020843)|NAD(P)-binding domain superfamily(IPR036291)	GO:0016491	GO:0055114	-	-	-	-	-	-	-	-	-	-	-	-	-
						FtPinG0202185100	FKBP-type peptidyl-prolyl cis-trans isomerase domain(IPR001179)	-	-	-	-	-	-	-	-	-	-	-	-	-	-	-
						FtPinG0202185300	Protein of unknown function PDDEXK-like(IPR006502)	-	-	-	-	-	-	-	-	-	-	-	-	-	-	-
						FtPinG0202185500	Armadillo(IPR000225)|U box domain(IPR003613)|Armadillo-like helical(IPR011989)|Zinc finger, RING/FYVE/PHD-type(IPR013083)|Armadillo-type fold(IPR016024)	GO:0004842	GO:0005488	GO:0005515	GO:0016567	-	-	-	-	-	-	-	-	-	-	-
						FtPinG0202185900	-	-	-	-	-	-	-	-	-	-	-	-	-	-	-	-
						FtPinG0202185800	Ribosomal protein L32e(IPR001515)|Ribosomal protein L32e superfamily(IPR036351)	GO:0003735	GO:0005622	GO:0005840	GO:0006412	-	-	-	-	-	-	-	-	-	-	-
						FtPinG0202186200	Bile acid(IPR002657)	GO:0016020	-	-	-	-	-	-	-	-	-	-	-	-	-	-
						FtPinG0202186400	Protein of unknown function DUF538(IPR007493)|At5g01610-like superfamily(IPR036758)	-	-	-	-	-	-	-	-	-	-	-	-	-	-	-
						FtPinG0202186500	Ribonuclease CAF1(IPR006941)|Ribonuclease H-like superfamily(IPR012337)|Ribonuclease H superfamily(IPR036397)	GO:0003676	-	-	-	-	-	-	-	-	-	-	-	-	-	-
						FtPinG0202186800	GNAT domain(IPR000182)|Zinc finger, PHD-type(IPR001965)|Zinc finger, FYVE/PHD-type(IPR011011)|Zinc finger, RING/FYVE/PHD-type(IPR013083)|Acyl-CoA N-acyltransferase(IPR016181)	-	-	-	-	-	-	-	-	-	-	-	-	-	-	-
						FtPinG0202187000	-	-	-	-	-	-	-	-	-	-	-	-	-	-	-	-
						FtPinG0202187100	Autophagy-related protein 3(IPR007135)	-	-	-	-	-	-	-	-	-	-	-	-	-	-	-
						FtPinG0202187400	-	-	-	-	-	-	-	-	-	-	-	-	-	-	-	-
						FtPinG0202187500	FAR1 DNA binding domain(IPR004330)	-	-	-	-	-	-	-	-	-	-	-	-	-	-	-
						FtPinG0202187800	EF-hand domain(IPR002048)|EF-hand domain pair(IPR011992)|EF-Hand 1, calcium-binding site(IPR018247)	GO:0005509	-	-	-	-	-	-	-	-	-	-	-	-	-	-
						FtPinG0280000760	-	-	-	-	-	-	-	-	-	-	-	-	-	-	-	-
						FtPinG0280000761	-	GO:0005488	-	-	-	-	-	-	-	-	-	-	-	-	-	-
2	50700001	50900000	76.8082	200000	76.8082	FtPinG0202211600	Zinc finger, RING-type(IPR001841)|Zinc finger, RING/FYVE/PHD-type(IPR013083)	-	-	-	-	-	-	-	-	-	-	-	-	-	-	-
						FtPinG0202211800	-	-	-	-	-	-	-	-	-	-	-	-	-	-	-	-
						FtPinG0202212000	DnaJ domain(IPR001623)|DnaJ domain, conserved site(IPR018253)|DNAJ-containing protein, X-domain(IPR026894)|Chaperone J-domain superfamily(IPR036869)	-	-	-	-	-	-	-	-	-	-	-	-	-	-	-
						FtPinG0202212100	CRAL-TRIO lipid binding domain(IPR001251)|CRAL/TRIO, N-terminal domain(IPR011074)|CRAL/TRIO, N-terminal domain superfamily(IPR036273)|CRAL-TRIO lipid binding domain superfamily(IPR036865)	-	-	-	-	-	-	-	-	-	-	-	-	-	-	-
						FtPinG0202212600	SAM dependent carboxyl methyltransferase(IPR005299)|S-adenosyl-L-methionine-dependent methyltransferase(IPR029063)	GO:0008168	-	-	-	-	-	-	-	-	-	-	-	-	-	-
						FtPinG0202213200	-	-	-	-	-	-	-	-	-	-	-	-	-	-	-	-
						FtPinG0202213300	Ribosomal protein S25(IPR004977)|Winged helix DNA-binding domain superfamily(IPR036390)	-	-	-	-	-	-	-	-	-	-	-	-	-	-	-
						FtPinG0202213500	-	-	-	-	-	-	-	-	-	-	-	-	-	-	-	-
						FtPinG0202213800	RNA recognition motif domain(IPR000504)|Nucleotide-binding alpha-beta plait domain superfamily(IPR012677)|RNA-binding domain superfamily(IPR035979)	GO:0003676	-	-	-	-	-	-	-	-	-	-	-	-	-	-
						FtPinG0202213900	Serine-threonine/tyrosine-protein kinase, catalytic domain(IPR001245)|Leucine-rich repeat(IPR001611)|Protein kinase-like domain superfamily(IPR011009)|Leucine-rich repeat domain superfamily(IPR032675)	GO:0004672	GO:0005515	GO:0005524	GO:0006468	-	-	-	-	-	-	-	-	-	-	-
						FtPinG0202214200	-	-	-	-	-	-	-	-	-	-	-	-	-	-	-	-
						FtPinG0202214400	-	-	-	-	-	-	-	-	-	-	-	-	-	-	-	-
						FtPinG0202214600	-	-	-	-	-	-	-	-	-	-	-	-	-	-	-	-
						FtPinG0202214700	Protein kinase domain(IPR000719)|Serine/threonine-protein kinase, active site(IPR008271)|Protein kinase-like domain superfamily(IPR011009)|Protein kinase, ATP binding site(IPR017441)	GO:0004672	GO:0005524	GO:0006468	-	-	-	-	-	-	-	-	-	-	-	-
						FtPinG0202215000	Clathrin/coatomer adaptor, adaptin-like, N-terminal(IPR002553)|Coatomer/calthrin adaptor appendage, C-terminal subdomain(IPR009028)|Armadillo-like helical(IPR011989)|TBP domain superfamily(IPR012295)|Coatomer, gamma subunit, appendage, Ig-like subdomain(IPR013040)|Clathrin adaptor, appendage, Ig-like subdomain superfamily(IPR013041)|Armadillo-type fold(IPR016024)|Coatomer gamma subunit(IPR017106)…	GO:0005198	GO:0005488	GO:0006886	GO:0016192	GO:0030117	GO:0030126	-	-	-	-	-	-	-	-	-
						FtPinG0202215100	Protein kinase domain(IPR000719)|Serine-threonine/tyrosine-protein kinase, catalytic domain(IPR001245)|Serine/threonine-protein kinase, active site(IPR008271)|Protein kinase-like domain superfamily(IPR011009)|Protein kinase, ATP binding site(IPR017441)	GO:0004672	GO:0005524	GO:0006468	-	-	-	-	-	-	-	-	-	-	-	-
						FtPinG0202215300	Small GTPase superfamily(IPR001806)|Small GTP-binding protein domain(IPR005225)|P-loop containing nucleoside triphosphate hydrolase(IPR027417)	GO:0003924	GO:0005525	-	-	-	-	-	-	-	-	-	-	-	-	-
						FtPinG0202215900	Helicase/UvrB, N-terminal(IPR006935)|P-loop containing nucleoside triphosphate hydrolase(IPR027417)|SNF2-like, N-terminal domain superfamily(IPR038718)	GO:0003677	GO:0005524	GO:0016787	-	-	-	-	-	-	-	-	-	-	-	-
						FtPinG0202216100	Helicase, C-terminal(IPR001650)|P-loop containing nucleoside triphosphate hydrolase(IPR027417)	-	-	-	-	-	-	-	-	-	-	-	-	-	-	-
						FtPinG0202216400	SMARCC, C-terminal(IPR032451)	-	-	-	-	-	-	-	-	-	-	-	-	-	-	-
						FtPinG0202216500	-	-	-	-	-	-	-	-	-	-	-	-	-	-	-	-
						FtPinG0202216800	Ubiquitin-conjugating enzyme E2(IPR000608)|Ubiquitin-conjugating enzyme/RWD-like(IPR016135)|Ubiquitin-conjugating enzyme, active site(IPR023313)	-	-	-	-	-	-	-	-	-	-	-	-	-	-	-
						FtPinG0202217000	Retrieval of early ER protein Rer1(IPR004932)	GO:0016021	-	-	-	-	-	-	-	-	-	-	-	-	-	-
						FtPinG0202217100	-	-	-	-	-	-	-	-	-	-	-	-	-	-	-	-
						FtPinG0202217300	-	-	-	-	-	-	-	-	-	-	-	-	-	-	-	-
2	58100001	58300000	66.9912	200000	66.9912	FtPinG0202425300	Uroporphyrinogen decarboxylase (URO-D)(IPR000257)|Uroporphyrinogen decarboxylase HemE(IPR006361)|UROD/MetE-like superfamily(IPR038071)	GO:0004853	GO:0006779	-	-	-	-	-	-	-	-	-	-	-	-	-
						FtPinG0202425700	Dual specificity phosphatase, catalytic domain(IPR000340)|Dual specificity protein phosphatase domain(IPR020422)|Protein-tyrosine phosphatase-like(IPR029021)	GO:0006470	GO:0008138	GO:0016311	GO:0016791	-	-	-	-	-	-	-	-	-	-	-
						FtPinG0202426000	Manganese/iron superoxide dismutase(IPR001189)|Manganese/iron superoxide dismutase, N-terminal(IPR019831)|Manganese/iron superoxide dismutase, C-terminal(IPR019832)|Manganese/iron superoxide dismutase, binding site(IPR019833)|Manganese/iron superoxide dismutase, C-terminal domain superfamily(IPR036314)|Manganese/iron superoxide dismutase, N-terminal domain superfamily(IPR036324)	GO:0004784	GO:0006801	GO:0046872	GO:0055114	-	-	-	-	-	-	-	-	-	-	-
						FtPinG0202426200	Mediator complex, subunit Med11(IPR019404)	GO:0001104	GO:0006357	GO:0016592	-	-	-	-	-	-	-	-	-	-	-	-
						FtPinG0202427000	-	-	-	-	-	-	-	-	-	-	-	-	-	-	-	-
						FtPinG0202427200	WD40/YVTN repeat-like-containing domain superfamily(IPR015943)|WD40 repeat, conserved site(IPR019775)|WD40-repeat-containing domain superfamily(IPR036322)	GO:0005515	-	-	-	-	-	-	-	-	-	-	-	-	-	-
						FtPinG0202427700	-	-	-	-	-	-	-	-	-	-	-	-	-	-	-	-
						FtPinG0202428000	RNA polymerase Rpb7, N-terminal(IPR005576)|Nucleic acid-binding, OB-fold(IPR012340)|RNA polymerase Rpb7-like, N-terminal domain superfamily(IPR036898)	GO:0003899	GO:0006351	-	-	-	-	-	-	-	-	-	-	-	-	-
						FtPinG0202428100	-	-	-	-	-	-	-	-	-	-	-	-	-	-	-	-
						FtPinG0202428400	Serine-threonine/tyrosine-protein kinase, catalytic domain(IPR001245)|Leucine-rich repeat(IPR001611)|Protein kinase-like domain superfamily(IPR011009)|Leucine-rich repeat-containing N-terminal, plant-type(IPR013210)|Protein kinase, ATP binding site(IPR017441)|Leucine-rich repeat domain superfamily(IPR032675)	GO:0004672	GO:0005515	GO:0005524	GO:0006468	-	-	-	-	-	-	-	-	-	-	-
						FtPinG0202428700	tRNA-binding domain(IPR002547)|Nucleic acid-binding, OB-fold(IPR012340)|Glutathione S-transferase, C-terminal domain superfamily(IPR036282)	GO:0000049	-	-	-	-	-	-	-	-	-	-	-	-	-	-
						FtPinG0202429100	Signal transduction response regulator, receiver domain(IPR001789)|CheY-like superfamily(IPR011006)	GO:0000160	-	-	-	-	-	-	-	-	-	-	-	-	-	-
						FtPinG0202429400	SNF2-related, N-terminal domain(IPR000330)|Helicase, C-terminal(IPR001650)|Zinc finger, RING-type(IPR001841)|Zinc finger, PHD-type(IPR001965)|Zinc finger, FYVE/PHD-type(IPR011011)|Zinc finger, RING/FYVE/PHD-type(IPR013083)|Helicase superfamily 1/2, ATP-binding domain(IPR014001)|P-loop containing nucleoside triphosphate hydrolase(IPR027417)|SNF2-like, N-terminal domain superfamily(IPR038718)	GO:0005524	-	-	-	-	-	-	-	-	-	-	-	-	-	-
						FtPinG0202429700	UbiB domain(IPR004147)|Protein kinase-like domain superfamily(IPR011009)	-	-	-	-	-	-	-	-	-	-	-	-	-	-	-
						FtPinG0202430100	Alpha/Beta hydrolase fold(IPR029058)	-	-	-	-	-	-	-	-	-	-	-	-	-	-	-
						FtPinG0202430400	Quinone oxidoreductase/zeta-crystallin, conserved site(IPR002364)|GroES-like superfamily(IPR011032)|Alcohol dehydrogenase, C-terminal(IPR013149)|Alcohol dehydrogenase, N-terminal(IPR013154)|Polyketide synthase, enoylreductase domain(IPR020843)|NAD(P)-binding domain superfamily(IPR036291)	GO:0008270	GO:0016491	GO:0055114	-	-	-	-	-	-	-	-	-	-	-	-
						FtPinG0202430500	Alpha/beta hydrolase fold-1(IPR000073)|Epoxide hydrolase-like(IPR000639)|Alpha/Beta hydrolase fold(IPR029058)	GO:0003824	-	-	-	-	-	-	-	-	-	-	-	-	-	-
						FtPinG0202430700	WD40/YVTN repeat-like-containing domain superfamily(IPR015943)	GO:0005515	-	-	-	-	-	-	-	-	-	-	-	-	-	-
						FtPinG0202431000	Mediator complex subunit 15, KIX domain(IPR036546)	-	-	-	-	-	-	-	-	-	-	-	-	-	-	-
						FtPinG0202431100	Tensin phosphatase, C2 domain(IPR014020)	-	-	-	-	-	-	-	-	-	-	-	-	-	-	-
						FtPinG0202431500	Sulfotransferase domain(IPR000863)|P-loop containing nucleoside triphosphate hydrolase(IPR027417)	GO:0008146	-	-	-	-	-	-	-	-	-	-	-	-	-	-
						FtPinG0280000799	-	-	-	-	-	-	-	-	-	-	-	-	-	-	-	-
						FtPinG0202432000	Sulfotransferase domain(IPR000863)|P-loop containing nucleoside triphosphate hydrolase(IPR027417)	GO:0008146	-	-	-	-	-	-	-	-	-	-	-	-	-	-
						FtPinG0202432200	Protein MIZU-KUSSEI 1-like, plant(IPR006460)	-	-	-	-	-	-	-	-	-	-	-	-	-	-	-
						FtPinG0202432400	Sulfotransferase domain(IPR000863)|P-loop containing nucleoside triphosphate hydrolase(IPR027417)	GO:0008146	-	-	-	-	-	-	-	-	-	-	-	-	-	-
						FtPinG0202432600	Protein MIZU-KUSSEI 1-like, plant(IPR006460)	-	-	-	-	-	-	-	-	-	-	-	-	-	-	-
						FtPinG0202432800	Zinc finger C2H2-type(IPR013087)|S-adenosyl-L-methionine-dependent methyltransferase(IPR029063)|Zinc finger C2H2 superfamily(IPR036236)	GO:0003676	GO:0006479	GO:0008168	-	-	-	-	-	-	-	-	-	-	-	-
						FtPinG0202433000	Protein kinase domain(IPR000719)|Zinc finger, RING-type(IPR001841)|Ankyrin repeat(IPR002110)|Protein kinase-like domain superfamily(IPR011009)|Zinc finger, RING/FYVE/PHD-type(IPR013083)|Zinc finger, RING-type, conserved site(IPR017907)|Zinc finger, C3HC4 RING-type(IPR018957)|Ankyrin repeat-containing domain(IPR020683)|Ankyrin repeat-containing domain superfamily(IPR036770)	GO:0004672	GO:0005515	GO:0005524	GO:0006468	GO:0046872	-	-	-	-	-	-	-	-	-	-
3	3100001	3300000	46.3879	200000	46.3879	FtPinG0302606700	-	-	-	-	-	-	-	-	-	-	-	-	-	-	-	-
						FtPinG0302606900	Xanthine/uracil/vitamin C permease(IPR006043)	GO:0016020	GO:0022857	GO:0055085	-	-	-	-	-	-	-	-	-	-	-	-
						FtPinG0302607100	Methyltransferase small domain(IPR007848)|S-adenosyl-L-methionine-dependent methyltransferase(IPR029063)	GO:0006396	GO:0008168	GO:0008173	-	-	-	-	-	-	-	-	-	-	-	-
						FtPinG0302608000	Ribosomal protein S21(IPR001911)|Ribosomal protein S21 superfamily(IPR038380)	GO:0003735	GO:0005840	GO:0006412	-	-	-	-	-	-	-	-	-	-	-	-
						FtPinG0302608100	Kelch repeat type 1(IPR006652)|Kelch-type beta propeller(IPR015915)	GO:0005515	-	-	-	-	-	-	-	-	-	-	-	-	-	-
						FtPinG0302608500	AAA+ ATPase domain(IPR003593)|ATPase, AAA-type, core(IPR003959)|ATPase, AAA-type, conserved site(IPR003960)|Vps4 oligomerisation, C-terminal(IPR015415)|P-loop containing nucleoside triphosphate hydrolase(IPR027417)	GO:0005524	-	-	-	-	-	-	-	-	-	-	-	-	-	-
						FtPinG0302608900	Transcription factor, enhancer of yellow 2(IPR018783)|Transcription factor EnY2 superfamily(IPR038212)	GO:0000124	GO:0003713	GO:0005643	GO:0006406	GO:0045893	-	-	-	-	-	-	-	-	-	-
						FtPinG0302609200	Glycoside hydrolase family 38, N-terminal domain(IPR000602)|Galactose mutarotase-like domain superfamily(IPR011013)|Glycoside hydrolase/deacetylase, beta/alpha-barrel(IPR011330)|Glycosyl hydrolase family 38, C-terminal(IPR011682)|Glycosyl hydrolase, all-beta(IPR013780)|Glycoside hydrolase family 38, central domain(IPR015341)|Glycoside hydrolase 38, N-terminal domain superfamily(IPR027291)|Glycosi…	GO:0003824	GO:0004559	GO:0005975	GO:0006013	GO:0030246	-	-	-	-	-	-	-	-	-	-
						FtPinG0302609500	Glycoside hydrolase family 9(IPR001701)|Six-hairpin glycosidase superfamily(IPR008928)|Six-hairpin glycosidase-like superfamily(IPR012341)|Glycoside hydrolase family 9, His active site(IPR018221)|Glycosyl hydrolases family 9, Asp/Glu active sites(IPR033126)	GO:0003824	GO:0004553	GO:0005975	-	-	-	-	-	-	-	-	-	-	-	-
						FtPinG0302609700	-	-	-	-	-	-	-	-	-	-	-	-	-	-	-	-
						FtPinG0302610000	Multi antimicrobial extrusion protein(IPR002528)	GO:0006855	GO:0015238	GO:0015297	GO:0016020	GO:0055085	-	-	-	-	-	-	-	-	-	-
						FtPinG0302610100	NAC domain(IPR003441)|NAC domain superfamily(IPR036093)	GO:0003677	GO:0006355	-	-	-	-	-	-	-	-	-	-	-	-	-
						FtPinG0302610300	P-loop containing nucleoside triphosphate hydrolase(IPR027417)|Shikimate kinase/gluconokinase(IPR031322)	-	-	-	-	-	-	-	-	-	-	-	-	-	-	-
						FtPinG0302610700	Glycosyl transferase family 29(IPR001675)|GT29-like superfamiliy(IPR038578)	GO:0006486	GO:0008373	-	-	-	-	-	-	-	-	-	-	-	-	-
						FtPinG0302611300	Light regulated Lir1(IPR009856)	GO:0009507	-	-	-	-	-	-	-	-	-	-	-	-	-	-
						FtPinG0302611500	Short-chain dehydrogenase/reductase SDR(IPR002347)|NAD(P)-binding domain superfamily(IPR036291)	-	-	-	-	-	-	-	-	-	-	-	-	-	-	-
						FtPinG0302611700	SBP domain(IPR004333)|SBP domain superfamily(IPR036893)	GO:0003677	GO:0005634	-	-	-	-	-	-	-	-	-	-	-	-	-
						FtPinG0302612300	Protein of unknown function DUF3339(IPR021775)	-	-	-	-	-	-	-	-	-	-	-	-	-	-	-
						FtPinG0302612700	-	-	-	-	-	-	-	-	-	-	-	-	-	-	-	-
						FtPinG0302612600	Protein of unknown function DUF3339(IPR021775)	-	-	-	-	-	-	-	-	-	-	-	-	-	-	-
						FtPinG0302613000	Cryptochrome/DNA photolyase class 1(IPR002081)|Cryptochrome/DNA photolyase, FAD-binding domain(IPR005101)|DNA photolyase, N-terminal(IPR006050)|Cryptochrome DASH(IPR014133)|Rossmann-like alpha/beta/alpha sandwich fold(IPR014729)|Cryptochrome/DNA photolyase, FAD-binding domain-like superfamily(IPR036134)|Cryptochrome/photolyase, N-terminal domain superfamily(IPR036155)	GO:0003913	GO:0006281	-	-	-	-	-	-	-	-	-	-	-	-	-
						FtPinG0302613100	Transcription factor IIS, N-terminal(IPR017923)|TFIIS/LEDGF domain superfamily(IPR035441)	GO:0005634	-	-	-	-	-	-	-	-	-	-	-	-	-	-
						FtPinG0302613300	-	-	-	-	-	-	-	-	-	-	-	-	-	-	-	-
						FtPinG0302613600	Peptidase M20(IPR002933)|Peptidase M20, dimerisation domain(IPR011650)|Amidohydrolase(IPR017439)|Bacterial exopeptidase dimerisation domain(IPR036264)	GO:0008152	GO:0016787	-	-	-	-	-	-	-	-	-	-	-	-	-
3	3500001	3700000	181.373	200000	181.373	FtPinG0302620600	Domain of unknown function DUF2431(IPR019446)|S-adenosyl-L-methionine-dependent methyltransferase(IPR029063)	-	-	-	-	-	-	-	-	-	-	-	-	-	-	-
						FtPinG0302620700	-	-	-	-	-	-	-	-	-	-	-	-	-	-	-	-
						FtPinG0302621400	Domain of unknown function DUF2431(IPR019446)	-	-	-	-	-	-	-	-	-	-	-	-	-	-	-
						FtPinG0302621600	Domain of unknown function DUF2431(IPR019446)	-	-	-	-	-	-	-	-	-	-	-	-	-	-	-
						FtPinG0302621800	Domain of unknown function DUF2431(IPR019446)|S-adenosyl-L-methionine-dependent methyltransferase(IPR029063)	-	-	-	-	-	-	-	-	-	-	-	-	-	-	-
						FtPinG0302622000	Domain of unknown function DUF2431(IPR019446)	-	-	-	-	-	-	-	-	-	-	-	-	-	-	-
						FtPinG0302622200	Domain of unknown function DUF2431(IPR019446)	-	-	-	-	-	-	-	-	-	-	-	-	-	-	-
						FtPinG0302622400	Domain of unknown function DUF2431(IPR019446)|S-adenosyl-L-methionine-dependent methyltransferase(IPR029063)	-	-	-	-	-	-	-	-	-	-	-	-	-	-	-
						FtPinG0302622600	Domain of unknown function DUF2431(IPR019446)	-	-	-	-	-	-	-	-	-	-	-	-	-	-	-
						FtPinG0302622700	Late embryogenesis abundant protein, LEA-14(IPR004864)	-	-	-	-	-	-	-	-	-	-	-	-	-	-	-
						FtPinG0302623200	Uridine kinase-like(IPR000764)|Phosphoribosyltransferase domain(IPR000836)|Phosphoribulokinase/uridine kinase(IPR006083)|P-loop containing nucleoside triphosphate hydrolase(IPR027417)|Phosphoribosyltransferase-like(IPR029057)	GO:0005524	GO:0008152	GO:0009116	GO:0016301	-	-	-	-	-	-	-	-	-	-	-
						FtPinG0302624000	-	-	-	-	-	-	-	-	-	-	-	-	-	-	-	-
						FtPinG0302623700	Amino acid/polyamine transporter I(IPR002293)|Amino acid permease subfamily(IPR004756)|Amino acid permease, conserved site(IPR004840)	GO:0006865	GO:0016020	GO:0016021	GO:0022857	GO:0055085	-	-	-	-	-	-	-	-	-	-
						FtPinG0302624200	-	-	-	-	-	-	-	-	-	-	-	-	-	-	-	-
						FtPinG0302624400	Polyprenyl synthetase(IPR000092)|Isoprenoid synthase domain superfamily(IPR008949)|Polyprenyl synthetase, conserved site(IPR033749)	GO:0008299	-	-	-	-	-	-	-	-	-	-	-	-	-	-
						FtPinG0302624600	Transmembrane protein TqsA-like(IPR002549)	-	-	-	-	-	-	-	-	-	-	-	-	-	-	-
						FtPinG0302624700	Coiled-coil domain-containing protein 22(IPR008530)	-	-	-	-	-	-	-	-	-	-	-	-	-	-	-
						FtPinG0302624900	Sugar phosphate transporter domain(IPR004853)	-	-	-	-	-	-	-	-	-	-	-	-	-	-	-
						FtPinG0302625200	UBA-like superfamily(IPR009060)|GBF-interacting protein 1(IPR009719)	GO:0005515	-	-	-	-	-	-	-	-	-	-	-	-	-	-
						FtPinG0302625300	Protein kinase domain(IPR000719)|Serine/threonine-protein kinase, active site(IPR008271)|Protein kinase-like domain superfamily(IPR011009)	GO:0004672	GO:0005524	GO:0006468	-	-	-	-	-	-	-	-	-	-	-	-
						FtPinG0302625600	Thioredoxin-like ferredoxin(IPR009737)|Thioredoxin-like superfamily(IPR036249)	-	-	-	-	-	-	-	-	-	-	-	-	-	-	-
						FtPinG0302626000	WEB family(IPR008545)	-	-	-	-	-	-	-	-	-	-	-	-	-	-	-
						FtPinG0302626100	Cellulose synthase(IPR005150)|Nucleotide-diphospho-sugar transferases(IPR029044)	GO:0016020	GO:0016760	GO:0030244	-	-	-	-	-	-	-	-	-	-	-	-
						FtPinG0302626300	Cellulose synthase(IPR005150)|Nucleotide-diphospho-sugar transferases(IPR029044)	GO:0016020	GO:0016760	GO:0030244	-	-	-	-	-	-	-	-	-	-	-	-
						FtPinG0302626500	Cellulose synthase(IPR005150)|GOLD domain(IPR009038)|Nucleotide-diphospho-sugar transferases(IPR029044)	GO:0016020	GO:0016760	GO:0030244	GOLD domain	-	-	-	-	-	-	-	-	-	-	-
						FtPinG0302626800	RIN4, pathogenic type III effector avirulence factor Avr cleavage site(IPR008700)	-	-	-	-	-	-	-	-	-	-	-	-	-	-	-
						FtPinG0302627000	Pentatricopeptide repeat(IPR002885)|Tetratricopeptide-like helical domain superfamily(IPR011990)	GO:0005515	-	-	-	-	-	-	-	-	-	-	-	-	-	-
						FtPinG0302627200	Transcription factor CBF/NF-Y/archaeal histone domain(IPR003958)|Histone-fold(IPR009072)	GO:0046982	-	-	-	-	-	-	-	-	-	-	-	-	-	-
						FtPinG0302627400	-	-	-	-	-	-	-	-	-	-	-	-	-	-	-	-
3	9100001	9300000	20.1986	200000	20.1986	FtPinG0302785900	Pentatricopeptide repeat(IPR002885)|Tetratricopeptide-like helical domain superfamily(IPR011990)	GO:0005515	-	-	-	-	-	-	-	-	-	-	-	-	-	-
						FtPinG0302786300	Myc-type, basic helix-loop-helix (bHLH) domain(IPR011598)|Helix-loop-helix DNA-binding domain superfamily(IPR036638)	GO:0046983	-	-	-	-	-	-	-	-	-	-	-	-	-	-
						FtPinG0302786800	Glycosyl transferase, family 14(IPR003406)	GO:0008375	GO:0016020	-	-	-	-	-	-	-	-	-	-	-	-	-
						FtPinG0302786900	Stigma-specific protein Stig1(IPR006969)	-	-	-	-	-	-	-	-	-	-	-	-	-	-	-
						FtPinG0302787200	Protein kinase domain(IPR000719)|Serine-threonine/tyrosine-protein kinase, catalytic domain(IPR001245)|Serine/threonine-protein kinase, active site(IPR008271)|Protein kinase-like domain superfamily(IPR011009)|Protein kinase, ATP binding site(IPR017441)	GO:0004672	GO:0005524	GO:0006468	-	-	-	-	-	-	-	-	-	-	-	-
						FtPinG0302787400	-	-	-	-	-	-	-	-	-	-	-	-	-	-	-	-
						FtPinG0302787900	-	-	-	-	-	-	-	-	-	-	-	-	-	-	-	-
						FtPinG0302788300	-	-	-	-	-	-	-	-	-	-	-	-	-	-	-	-
						FtPinG0302788600	Six-hairpin glycosidase superfamily(IPR008928)|Beta-L-arabinofuranosidase, GH127(IPR012878)	GO:0003824	-	-	-	-	-	-	-	-	-	-	-	-	-	-
						FtPinG0302788800	Cytochrome b-c1 complex subunit 7(IPR003197)|Cytochrome b-c1 complex subunit 7 superfamily(IPR036544)	GO:0005750	GO:0006122	-	-	-	-	-	-	-	-	-	-	-	-	-
						FtPinG0302789200	-	-	-	-	-	-	-	-	-	-	-	-	-	-	-	-
						FtPinG0302790000	-	-	-	-	-	-	-	-	-	-	-	-	-	-	-	-
						FtPinG0302790100	SH3 domain(IPR001452)|AH/BAR domain superfamily(IPR027267)|SH3-like domain superfamily(IPR036028)	GO:0005515	-	-	-	-	-	-	-	-	-	-	-	-	-	-
						FtPinG0302790800	ABC transporter-like(IPR003439)|AAA+ ATPase domain(IPR003593)|ABC transporter type 1, transmembrane domain(IPR011527)|ABC transporter, conserved site(IPR017871)|P-loop containing nucleoside triphosphate hydrolase(IPR027417)|ABC transporter type 1, transmembrane domain superfamily(IPR036640)	GO:0005524	GO:0016021	GO:0016887	GO:0042626	GO:0055085	-	-	-	-	-	-	-	-	-	-
						FtPinG0302791200	Oxoglutarate/iron-dependent dioxygenase(IPR005123)|Non-haem dioxygenase N-terminal domain(IPR026992)|Isopenicillin N synthase-like(IPR027443)	GO:0016491	GO:0055114	-	-	-	-	-	-	-	-	-	-	-	-	-
						FtPinG0302791400	Oxoglutarate/iron-dependent dioxygenase(IPR005123)|Non-haem dioxygenase N-terminal domain(IPR026992)|Isopenicillin N synthase-like(IPR027443)	GO:0016491	GO:0055114	-	-	-	-	-	-	-	-	-	-	-	-	-
						FtPinG0302791500	Bulb-type lectin domain(IPR001480)|Bulb-type lectin domain superfamily(IPR036426)	-	-	-	-	-	-	-	-	-	-	-	-	-	-	-
						FtPinG0302791700	Protein kinase domain(IPR000719)|Serine-threonine/tyrosine-protein kinase, catalytic domain(IPR001245)|PAN/Apple domain(IPR003609)|Serine/threonine-protein kinase, active site(IPR008271)|Protein kinase-like domain superfamily(IPR011009)|Protein kinase, ATP binding site(IPR017441)|S-locus receptor kinase, C-terminal(IPR021820)|S-locus, receptor kinase(IPR022126)	GO:0004672	GO:0004674	GO:0005524	GO:0006468	-	-	-	-	-	-	-	-	-	-	-
						FtPinG0302792000	Protein kinase domain(IPR000719)|Serine-threonine/tyrosine-protein kinase, catalytic domain(IPR001245)|Serine/threonine-protein kinase, active site(IPR008271)|Protein kinase-like domain superfamily(IPR011009)|Protein kinase, ATP binding site(IPR017441)	GO:0004672	GO:0005524	GO:0006468	-	-	-	-	-	-	-	-	-	-	-	-
						FtPinG0302792200	-	-	-	-	-	-	-	-	-	-	-	-	-	-	-	-
						FtPinG0302792400	-	-	-	-	-	-	-	-	-	-	-	-	-	-	-	-
						FtPinG0302792600	-	-	-	-	-	-	-	-	-	-	-	-	-	-	-	-
						FtPinG0302792700	-	-	-	-	-	-	-	-	-	-	-	-	-	-	-	-
						FtPinG0302792900	DOMON domain(IPR005018)	-	-	-	-	-	-	-	-	-	-	-	-	-	-	-
3	12200001	12400000	44.1899	200000	44.1899	FtPinG0302881700	Protein of unknown function DUF538(IPR007493)|At5g01610-like superfamily(IPR036758)	-	-	-	-	-	-	-	-	-	-	-	-	-	-	-
						FtPinG0302881900	Fibronectin type III(IPR003961)|Immunoglobulin-like fold(IPR013783)|Oberon, PHD finger domain(IPR032881)|Fibronectin type III superfamily(IPR036116)	GO:0005515	-	-	-	-	-	-	-	-	-	-	-	-	-	-
						FtPinG0302882100	Cro/C1-type helix-turn-helix domain(IPR001387)|Lambda repressor-like, DNA-binding domain superfamily(IPR010982)|Multiprotein bridging factor 1, N-terminal(IPR013729)	GO:0003677	GO:0043565	-	-	-	-	-	-	-	-	-	-	-	-	-
						FtPinG0302882400	Aldehyde dehydrogenase domain(IPR015590)|Aldehyde dehydrogenase, cysteine active site(IPR016160)|Aldehyde/histidinol dehydrogenase(IPR016161)|Aldehyde dehydrogenase, N-terminal(IPR016162)|Aldehyde dehydrogenase, C-terminal(IPR016163)	GO:0008152	GO:0016491	GO:0016620	GO:0055114	-	-	-	-	-	-	-	-	-	-	-
						FtPinG0302882700	ClpP/crotonase-like domain superfamily(IPR029045)|Enoyl-CoA hydratase/isomerase, HIBYL-CoA-H type(IPR032259)	GO:0003860	-	-	-	-	-	-	-	-	-	-	-	-	-	-
						FtPinG0302883000	-	-	-	-	-	-	-	-	-	-	-	-	-	-	-	-
						FtPinG0302883100	Sugar/inositol transporter(IPR003663)|Major facilitator, sugar transporter-like(IPR005828)|Sugar transporter, conserved site(IPR005829)|Major facilitator superfamily domain(IPR020846)|MFS transporter superfamily(IPR036259)	GO:0005215	GO:0016020	GO:0016021	GO:0022857	GO:0055085	-	-	-	-	-	-	-	-	-	-
						FtPinG0302883600	Oligosaccharyl transferase, STT3 subunit(IPR003674)	GO:0004576	GO:0006486	GO:0016020	-	-	-	-	-	-	-	-	-	-	-	-
						FtPinG0302883700	Protein of unknown function DUF761, plant(IPR008480)	-	-	-	-	-	-	-	-	-	-	-	-	-	-	-
						FtPinG0302884100	Multi antimicrobial extrusion protein(IPR002528)	GO:0006855	GO:0015238	GO:0015297	GO:0016020	GO:0055085	-	-	-	-	-	-	-	-	-	-
						FtPinG0302884400	Oxoglutarate/iron-dependent dioxygenase(IPR005123)|Non-haem dioxygenase N-terminal domain(IPR026992)|Isopenicillin N synthase-like(IPR027443)	GO:0016491	GO:0055114	-	-	-	-	-	-	-	-	-	-	-	-	-
						FtPinG0302884500	Pectinesterase, catalytic(IPR000070)|Pectin lyase fold/virulence factor(IPR011050)|Pectin lyase fold(IPR012334)|Pectinesterase, Asp active site(IPR033131)	GO:0005618	GO:0030599	GO:0042545	-	-	-	-	-	-	-	-	-	-	-	-
						FtPinG0302885000	IQ motif, EF-hand binding site(IPR000048)|P-loop containing nucleoside triphosphate hydrolase(IPR027417)	GO:0005515	-	-	-	-	-	-	-	-	-	-	-	-	-	-
						FtPinG0302885200	WD40 repeat(IPR001680)|G-protein beta WD-40 repeat(IPR020472)|WD40-repeat-containing domain superfamily(IPR036322)	GO:0005515	-	-	-	-	-	-	-	-	-	-	-	-	-	-
						FtPinG0302885400	Protein kinase domain(IPR000719)|Serine/threonine-protein kinase, active site(IPR008271)|Protein kinase-like domain superfamily(IPR011009)	GO:0004672	GO:0005524	GO:0006468	-	-	-	-	-	-	-	-	-	-	-	-
						FtPinG0302885600	AAA+ ATPase domain(IPR003593)|ATPase, AAA-type, core(IPR003959)|ATPase, AAA-type, conserved site(IPR003960)|ATPase family AAA domain-containing protein 3, domain of unknown function DUF3523(IPR021911)|P-loop containing nucleoside triphosphate hydrolase(IPR027417)	GO:0005524	-	-	-	-	-	-	-	-	-	-	-	-	-	-
						FtPinG0302886200	Profilin(IPR005455)|Profilin conserved site(IPR027310)|Profilin superfamily(IPR036140)	GO:0003779	-	-	-	-	-	-	-	-	-	-	-	-	-	-
						FtPinG0302886500	DNA polymerase alpha/epsilon, subunit B(IPR007185)|DNA polymerase epsilon, subunit B(IPR016266)|DNA polymerase epsilon subunit B, N-terminal(IPR024639)	GO:0003677	GO:0003887	GO:0006260	GO:0006261	GO:0008622	-	-	-	-	-	-	-	-	-	-
						FtPinG0302886800	Armadillo-like helical(IPR011989)|Armadillo-type fold(IPR016024)|TOG domain(IPR034085)	GO:0005488	-	-	-	-	-	-	-	-	-	-	-	-	-	-
						FtPinG0302887000	Leucine-rich repeat domain superfamily(IPR032675)	-	-	-	-	-	-	-	-	-	-	-	-	-	-	-
3	19800001	20500000	31.1826	700000	31.1826	FtPinG0303067800	Protein of unknown function DUF3007(IPR021562)	-	-	-	-	-	-	-	-	-	-	-	-	-	-	-
						FtPinG0303068400	-	-	-	-	-	-	-	-	-	-	-	-	-	-	-	-
						FtPinG0303067900	Dihydroorotate dehydrogenase, conserved site(IPR001295)|Dihydroorotate dehydrogenase, class 2(IPR005719)|Dihydroorotate dehydrogenase domain(IPR005720)|Aldolase-type TIM barrel(IPR013785)	GO:0003824	GO:0004152	GO:0005737	GO:0006207	GO:0016020	GO:0016627	GO:0055114	-	-	-	-	-	-	-	-
						FtPinG0303068700	Dim1 family(IPR004123)|Thioredoxin-like superfamily(IPR036249)	GO:0000398	GO:0046540	-	-	-	-	-	-	-	-	-	-	-	-	-
						FtPinG0303069000	-	-	-	-	-	-	-	-	-	-	-	-	-	-	-	-
						FtPinG0303069100	JmjC domain(IPR003347)	-	-	-	-	-	-	-	-	-	-	-	-	-	-	-
						FtPinG0303069500	JmjC domain(IPR003347)	-	-	-	-	-	-	-	-	-	-	-	-	-	-	-
						FtPinG0303069800	Zinc finger, RING-type(IPR001841)|Zinc finger, RING/FYVE/PHD-type(IPR013083)	-	-	-	-	-	-	-	-	-	-	-	-	-	-	-
						FtPinG0303069900	Proton-dependent oligopeptide transporter family(IPR000109)|PTR2 family proton/oligopeptide symporter, conserved site(IPR018456)|Major facilitator superfamily domain(IPR020846)|MFS transporter superfamily(IPR036259)	GO:0005215	GO:0006857	GO:0016020	GO:0022857	GO:0055085	-	-	-	-	-	-	-	-	-	-
						FtPinG0303070200	Domain of unknown function DUF676, lipase-like(IPR007751)|Alpha/Beta hydrolase fold(IPR029058)	-	-	-	-	-	-	-	-	-	-	-	-	-	-	-
						FtPinG0303070400	Protein FAM135(IPR022122)	-	-	-	-	-	-	-	-	-	-	-	-	-	-	-
						FtPinG0303070500	Prefoldin alpha-like(IPR004127)|Prefoldin(IPR009053)|Prefoldin alpha subunit, archaea-type(IPR011599)	GO:0006457	GO:0016272	GO:0051082	-	-	-	-	-	-	-	-	-	-	-	-
						FtPinG0303071000	SANT/Myb domain(IPR001005)|Homeobox-like domain superfamily(IPR009057)	GO:0003677	-	-	-	-	-	-	-	-	-	-	-	-	-	-
						FtPinG0303071100	Smr domain(IPR002625)|Pentatricopeptide repeat(IPR002885)|Tetratricopeptide-like helical domain superfamily(IPR011990)|Smr domain superfamily(IPR036063)	GO:0005515	-	-	-	-	-	-	-	-	-	-	-	-	-	-
						FtPinG0303071300	Phosphotyrosyl phosphatase activator, PTPA(IPR004327)|PTPA superfamily(IPR037218)	GO:0019211	-	-	-	-	-	-	-	-	-	-	-	-	-	-
						FtPinG0303071600	Myosin head, motor domain(IPR001609)|Myosin S1 fragment, N-terminal(IPR008989)|P-loop containing nucleoside triphosphate hydrolase(IPR027417)|Plant myosin class VIII, motor domain(IPR036022)|Kinesin motor domain superfamily(IPR036961)	GO:0003774	GO:0003777	GO:0005515	GO:0005524	GO:0007018	GO:0008017	GO:0016459	GO:0051015	-	-	-	-	-	-	-
						FtPinG0303072200	Manganese/iron superoxide dismutase(IPR001189)|Manganese/iron superoxide dismutase, N-terminal(IPR019831)|Manganese/iron superoxide dismutase, C-terminal(IPR019832)|Manganese/iron superoxide dismutase, binding site(IPR019833)|Manganese/iron superoxide dismutase, C-terminal domain superfamily(IPR036314)|Manganese/iron superoxide dismutase, N-terminal domain superfamily(IPR036324)	GO:0004784	GO:0006801	GO:0046872	GO:0055114	-	-	-	-	-	-	-	-	-	-	-
						FtPinG0303072600	Superoxide dismutase, copper/zinc binding domain(IPR001424)|Superoxide dismutase, copper/zinc, binding site(IPR018152)|Superoxide dismutase-like, copper/zinc binding domain superfamily(IPR036423)	GO:0004784	GO:0006801	GO:0046872	GO:0055114	-	-	-	-	-	-	-	-	-	-	-
						FtPinG0303072800	Ulp1 protease family, C-terminal catalytic domain(IPR003653)	GO:0006508	GO:0008234	-	-	-	-	-	-	-	-	-	-	-	-	-
						FtPinG0303073200	SANT/Myb domain(IPR001005)|Myb domain, plants(IPR006447)|Homeobox-like domain superfamily(IPR009057)	GO:0003677	-	-	-	-	-	-	-	-	-	-	-	-	-	-
						FtPinG0303073300	-	-	-	-	-	-	-	-	-	-	-	-	-	-	-	-
						FtPinG0303073600	CoA-binding(IPR003781)|Succinyl-CoA ligase, alpha subunit(IPR005810)|ATP-citrate lyase/succinyl-CoA ligase(IPR005811)|Succinyl-CoA synthetase-like(IPR016102)|ATP-citrate lyase/succinyl-CoA ligase, active site(IPR017440)|ATP-citrate lyase/succinyl-CoA ligase, conserved site(IPR033847)|NAD(P)-binding domain superfamily(IPR036291)	GO:0003824	GO:0008152	GO:0048037	-	-	-	-	-	-	-	-	-	-	-	-
						FtPinG0303073800	Photosystem I PsaF, reaction centre subunit III(IPR003666)|Photosystem I PsaF, reaction centre subunit III superfamily(IPR036577)	GO:0009522	GO:0009538	GO:0015979	-	-	-	-	-	-	-	-	-	-	-	-
						FtPinG0303073900	S-adenosyl-L-methionine-dependent methyltransferase(IPR029063)	GO:0006479	GO:0008168	-	-	-	-	-	-	-	-	-	-	-	-	-
						FtPinG0303074200	SNF2-related, N-terminal domain(IPR000330)|Helicase, C-terminal(IPR001650)|Zinc finger, RING-type(IPR001841)|Zinc finger, RING/FYVE/PHD-type(IPR013083)|Helicase superfamily 1/2, ATP-binding domain(IPR014001)|Zinc finger, RING-type, conserved site(IPR017907)|P-loop containing nucleoside triphosphate hydrolase(IPR027417)|SNF2-like, N-terminal domain superfamily(IPR038718)	GO:0005524	-	-	-	-	-	-	-	-	-	-	-	-	-	-
						FtPinG0303074800	Leucine-rich repeat(IPR001611)|Leucine-rich repeat domain superfamily(IPR032675)	GO:0005515	-	-	-	-	-	-	-	-	-	-	-	-	-	-
						FtPinG0303074900	-	-	-	-	-	-	-	-	-	-	-	-	-	-	-	-
						FtPinG0303075400	-	-	-	-	-	-	-	-	-	-	-	-	-	-	-	-
						FtPinG0303075600	Ribosomal protein S8(IPR000630)|Ribosomal protein S8 superfamily(IPR035987)	GO:0003735	GO:0005840	GO:0006412	-	-	-	-	-	-	-	-	-	-	-	-
						FtPinG0303075800	Serine aminopeptidase, S33(IPR022742)|Peptidase S9A, N-terminal domain(IPR023302)|Alpha/Beta hydrolase fold(IPR029058)	GO:0004252	GO:0070008	-	-	-	-	-	-	-	-	-	-	-	-	-
						FtPinG0303076000	Calcineurin-like phosphoesterase domain, ApaH type(IPR004843)|Serine/threonine-specific protein phosphatase/bis(5-nucleosyl)-tetraphosphatase(IPR006186)|Metallo-dependent phosphatase-like(IPR029052)	GO:0016787	-	-	-	-	-	-	-	-	-	-	-	-	-	-
						FtPinG0303076100	Anthranilate synthase/para-aminobenzoate synthase like domain(IPR006221)|Glutamine amidotransferase(IPR017926)|Class I glutamine amidotransferase-like(IPR029062)	GO:0008152	-	-	-	-	-	-	-	-	-	-	-	-	-	-
						FtPinG0303076400	Wax synthase domain(IPR032805)	-	-	-	-	-	-	-	-	-	-	-	-	-	-	-
						FtPinG0303076500	Glutamine amidotransferase(IPR017926)|Class I glutamine amidotransferase-like(IPR029062)	-	-	-	-	-	-	-	-	-	-	-	-	-	-	-
						FtPinG0303076800	Wax synthase domain(IPR032805)	-	-	-	-	-	-	-	-	-	-	-	-	-	-	-
						FtPinG0303077000	Protein of unknown function DUF639(IPR006927)	-	-	-	-	-	-	-	-	-	-	-	-	-	-	-
						FtPinG0303077500	Transcription initiation Spt4(IPR009287)|Spt4/RpoE2 zinc finger(IPR022800)|RNA polymerase subunit RPABC4/transcription elongation factor Spt4(IPR029040)|Spt4 superfamily(IPR038510)	GO:0005634	GO:0006355	GO:0008270	GO:0032786	-	-	-	-	-	-	-	-	-	-	-
						FtPinG0303077900	Pyruvate kinase(IPR001697)|Pyruvate kinase-like, insert domain superfamily(IPR011037)|Pyruvate kinase, barrel(IPR015793)|Pyruvate kinase, C-terminal(IPR015795)|Pyruvate kinase, insert domain superfamily(IPR015806)|Pyruvate/Phosphoenolpyruvate kinase-like domain superfamily(IPR015813)|Pyruvate kinase, active site(IPR018209)|Pyruvate kinase, C-terminal domain superfamily(IPR036918)	GO:0000287	GO:0003824	GO:0004743	GO:0006096	GO:0030955	-	-	-	-	-	-	-	-	-	-
						FtPinG0303078100	Protein of unknown function DUF3531(IPR021920)	-	-	-	-	-	-	-	-	-	-	-	-	-	-	-
						FtPinG0303078400	WD40 repeat(IPR001680)|WD40/YVTN repeat-like-containing domain superfamily(IPR015943)|WD40 repeat, conserved site(IPR019775)|G-protein beta WD-40 repeat(IPR020472)|Katanin p80 subunit, C-terminal(IPR028021)|WD40-repeat-containing domain superfamily(IPR036322)	GO:0005515	GO:0008017	GO:0008352	GO:0051013	-	-	-	-	-	-	-	-	-	-	-
						FtPinG0380000896	-	GO:0015979	-	-	-	-	-	-	-	-	-	-	-	-	-	-
						FtPinG0303078500	-	-	-	-	-	-	-	-	-	-	-	-	-	-	-	-
						FtPinG0303078700	Pentatricopeptide repeat(IPR002885)|Tetratricopeptide-like helical domain superfamily(IPR011990)	GO:0005515	-	-	-	-	-	-	-	-	-	-	-	-	-	-
						FtPinG0303079200	RecF/RecN/SMC, N-terminal(IPR003395)|P-loop containing nucleoside triphosphate hydrolase(IPR027417)	-	-	-	-	-	-	-	-	-	-	-	-	-	-	-
						FtPinG0303079900	Glycoside hydrolase family 1(IPR001360)|Glycoside hydrolase superfamily(IPR017853)|Glycoside hydrolase family 1, active site(IPR018120)|Glycosyl hydrolases family 1, N-terminal conserved site(IPR033132)	GO:0004553	GO:0005975	-	-	-	-	-	-	-	-	-	-	-	-	-
						FtPinG0303079800	Ribosomal protein L38e(IPR002675)|Ribosomal protein L38e superfamily(IPR038464)	GO:0003735	GO:0005622	GO:0005840	GO:0006412	-	-	-	-	-	-	-	-	-	-	-
						FtPinG0303080700	Glycoside hydrolase family 1(IPR001360)|Glycoside hydrolase superfamily(IPR017853)|Glycoside hydrolase family 1, active site(IPR018120)|Glycosyl hydrolases family 1, N-terminal conserved site(IPR033132)	GO:0004553	GO:0005975	-	-	-	-	-	-	-	-	-	-	-	-	-
						FtPinG0303081100	-	-	-	-	-	-	-	-	-	-	-	-	-	-	-	-
						FtPinG0303081300	-	-	-	-	-	-	-	-	-	-	-	-	-	-	-	-
						FtPinG0303081500	Glycoside hydrolase family 1(IPR001360)|Glycoside hydrolase superfamily(IPR017853)|Glycoside hydrolase family 1, active site(IPR018120)|Glycosyl hydrolases family 1, N-terminal conserved site(IPR033132)	GO:0004553	GO:0005975	-	-	-	-	-	-	-	-	-	-	-	-	-
						FtPinG0303081800	Small GTPase superfamily(IPR001806)|Small GTP-binding protein domain(IPR005225)|P-loop containing nucleoside triphosphate hydrolase(IPR027417)	GO:0003924	GO:0005525	-	-	-	-	-	-	-	-	-	-	-	-	-
						FtPinG0303082300	von Willebrand factor, type A(IPR002035)|Copine(IPR010734)|Zinc finger, RING/FYVE/PHD-type(IPR013083)|von Willebrand factor A-like domain superfamily(IPR036465)	-	-	-	-	-	-	-	-	-	-	-	-	-	-	-
						FtPinG0303082700	Putative S-adenosyl-L-methionine-dependent methyltransferase(IPR004159)|S-adenosyl-L-methionine-dependent methyltransferase(IPR029063)	GO:0008168	-	-	-	-	-	-	-	-	-	-	-	-	-	-
						FtPinG0303083000	-	-	-	-	-	-	-	-	-	-	-	-	-	-	-	-
						FtPinG0303083100	Protein of unknown function DUF707(IPR007877)	-	-	-	-	-	-	-	-	-	-	-	-	-	-	-
						FtPinG0303083600	BRCT domain(IPR001357)|Pescadillo(IPR010613)|BRCT domain superfamily(IPR036420)	GO:0005730	GO:0042254	-	-	-	-	-	-	-	-	-	-	-	-	-
						FtPinG0303083800	-	-	-	-	-	-	-	-	-	-	-	-	-	-	-	-
						FtPinG0303083900	WD40 repeat(IPR001680)|WD40/YVTN repeat-like-containing domain superfamily(IPR015943)|WD40 repeat, conserved site(IPR019775)|G-protein beta WD-40 repeat(IPR020472)|WD40-repeat-containing domain superfamily(IPR036322)	GO:0005515	-	-	-	-	-	-	-	-	-	-	-	-	-	-
						FtPinG0303084100	Oleosin(IPR000136)	GO:0012511	GO:0016021	-	-	-	-	-	-	-	-	-	-	-	-	-
						FtPinG0380000897	-	GO:0003676	-	-	-	-	-	-	-	-	-	-	-	-	-	-
						FtPinG0380000898	-	-	-	-	-	-	-	-	-	-	-	-	-	-	-	-
3	20700001	21100000	60.3684	400000	60.3684	FtPinG0303087400	Glycosyl transferase, family 14(IPR003406)	GO:0008375	GO:0016020	-	-	-	-	-	-	-	-	-	-	-	-	-
						FtPinG0380000901	-	GO:0003676	GO:0008270	-	-	-	-	-	-	-	-	-	-	-	-	-
						FtPinG0303087900	Helicase, C-terminal(IPR001650)|Sec63 domain(IPR004179)|P-loop containing nucleoside triphosphate hydrolase(IPR027417)	-	-	-	-	-	-	-	-	-	-	-	-	-	-	-
						FtPinG0303088100	-	-	-	-	-	-	-	-	-	-	-	-	-	-	-	-
						FtPinG0303088300	Pentatricopeptide repeat(IPR002885)|Tetratricopeptide-like helical domain superfamily(IPR011990)	GO:0005515	-	-	-	-	-	-	-	-	-	-	-	-	-	-
						FtPinG0303088600	ATP-dependent RNA helicase DEAD-box, conserved site(IPR000629)|WW domain(IPR001202)|Helicase, C-terminal(IPR001650)|DEAD/DEAH box helicase domain(IPR011545)|Helicase superfamily 1/2, ATP-binding domain(IPR014001)|P-loop containing nucleoside triphosphate hydrolase(IPR027417)|WW domain superfamily(IPR036020)	GO:0003676	GO:0005515	GO:0005524	-	-	-	-	-	-	-	-	-	-	-	-
						FtPinG0303088900	Glycoside hydrolase, family 28(IPR000743)|Pectin lyase fold/virulence factor(IPR011050)|Pectin lyase fold(IPR012334)	GO:0004650	GO:0005975	-	-	-	-	-	-	-	-	-	-	-	-	-
						FtPinG0303089100	Ribosomal protein L7/L12(IPR000206)|Ribosomal protein L7/L12, oligomerisation(IPR008932)|Ribosomal protein L7/L12, C-terminal(IPR013823)|Ribosomal protein L7/L12, C-terminal/adaptor protein ClpS-like(IPR014719)|Ribosomal protein L7/L12, oligomerisation domain superfamily(IPR036235)	GO:0003735	GO:0005622	GO:0005840	GO:0006412	-	-	-	-	-	-	-	-	-	-	-
						FtPinG0303089400	-	-	-	-	-	-	-	-	-	-	-	-	-	-	-	-
						FtPinG0303089600	-	-	-	-	-	-	-	-	-	-	-	-	-	-	-	-
						FtPinG0303089700	Protein of unknown function DUF1645, plant(IPR012442)	-	-	-	-	-	-	-	-	-	-	-	-	-	-	-
						FtPinG0303090100	Dual specificity phosphatase, catalytic domain(IPR000340)|Immunoglobulin-like fold(IPR013783)|Immunoglobulin E-set(IPR014756)|Dual specificity protein phosphatase domain(IPR020422)|Protein-tyrosine phosphatase-like(IPR029021)|AMP-activated protein kinase, glycogen-binding domain(IPR032640)	GO:0005515	GO:0006470	GO:0008138	GO:0016311	-	-	-	-	-	-	-	-	-	-	-
						FtPinG0303090400	IPP transferase(IPR018022)|P-loop containing nucleoside triphosphate hydrolase(IPR027417)	GO:0008033	-	-	-	-	-	-	-	-	-	-	-	-	-	-
						FtPinG0380000902	-	GO:0003676	GO:0008270	-	-	-	-	-	-	-	-	-	-	-	-	-
						FtPinG0303091000	IPP transferase(IPR018022)|P-loop containing nucleoside triphosphate hydrolase(IPR027417)	GO:0008033	-	-	-	-	-	-	-	-	-	-	-	-	-	-
						FtPinG0303091200	PFTB repeat(IPR001330)|Terpenoid cyclases/protein prenyltransferase alpha-alpha toroid(IPR008930)|Protein farnesyltransferase subunit beta(IPR026872)	GO:0003824	GO:0005965	GO:0018343	-	-	-	-	-	-	-	-	-	-	-	-
						FtPinG0303091700	Cytidine deaminase-like(IPR016193)|tRNA-specific adenosine deaminase(IPR028883)	GO:0002100	GO:0003824	GO:0008251	-	-	-	-	-	-	-	-	-	-	-	-
						FtPinG0303092000	CARP motif(IPR006599)|Adenylate cyclase-associated CAP, C-terminal(IPR013912)|Adenylate cyclase-associated CAP, N-terminal(IPR013992)|Cyclase-associated protein CAP/septum formation inhibitor MinC, C-terminal(IPR016098)|CAP, conserved site, N-terminal(IPR018106)|Adenylate cyclase-associated CAP, N-terminal domain superfamily(IPR036222)|Adenylate cyclase-associated CAP, C-terminal superfamily(IPR0…	GO:0000902	GO:0003779	GO:0007010	-	-	-	-	-	-	-	-	-	-	-	-
						FtPinG0303092100	-	-	-	-	-	-	-	-	-	-	-	-	-	-	-	-
						FtPinG0303092500	-	-	-	-	-	-	-	-	-	-	-	-	-	-	-	-
						FtPinG0303092400	SPX domain(IPR004331)|EXS, C-terminal(IPR004342)|PHO1, SPX domain(IPR034092)	GO:0016021	-	-	-	-	-	-	-	-	-	-	-	-	-	-
						FtPinG0303092800	-	-	-	-	-	-	-	-	-	-	-	-	-	-	-	-
						FtPinG0303093000	Pyruvate/Phosphoenolpyruvate kinase-like domain superfamily(IPR015813)|Phosphoenolpyruvate carboxylase, Lys active site(IPR018129)|Phosphoenolpyruvate carboxylase(IPR021135)|Phosphoenolpyruvate carboxylase, His active site(IPR033129)	GO:0003824	GO:0006099	GO:0008964	GO:0015977	-	-	-	-	-	-	-	-	-	-	-
						FtPinG0303093200	-	-	-	-	-	-	-	-	-	-	-	-	-	-	-	-
						FtPinG0303093400	-	-	-	-	-	-	-	-	-	-	-	-	-	-	-	-
						FtPinG0303093500	Mitochondrial substrate/solute carrier(IPR018108)|Mitochondrial carrier domain superfamily(IPR023395)	-	-	-	-	-	-	-	-	-	-	-	-	-	-	-
						FtPinG0303094000	NmrA-like domain(IPR008030)|NAD(P)-binding domain superfamily(IPR036291)	-	-	-	-	-	-	-	-	-	-	-	-	-	-	-
						FtPinG0380000903	-	GO:0003676	-	-	-	-	-	-	-	-	-	-	-	-	-	-
						FtPinG0303094100	-	-	-	-	-	-	-	-	-	-	-	-	-	-	-	-
						FtPinG0303095500	Aspartic peptidase domain superfamily(IPR021109)	-	-	-	-	-	-	-	-	-	-	-	-	-	-	-
						FtPinG0303095700	-	-	-	-	-	-	-	-	-	-	-	-	-	-	-	-
3	21400001	21600000	45.1309	200000	45.1309	FtPinG0303104700	AP2/ERF domain(IPR001471)|DNA-binding domain superfamily(IPR016177)|AP2/ERF transcription factor ERF/PTI6(IPR017392)|AP2/ERF domain superfamily(IPR036955)	GO:0003677	GO:0003700	GO:0006355	-	-	-	-	-	-	-	-	-	-	-	-
						FtPinG0303105000	NAD-dependent epimerase/dehydratase(IPR001509)|NAD(P)-binding domain superfamily(IPR036291)	GO:0003824	GO:0050662	-	-	-	-	-	-	-	-	-	-	-	-	-
						FtPinG0303105200	NAD-dependent epimerase/dehydratase(IPR001509)|NAD(P)-binding domain superfamily(IPR036291)	GO:0003824	GO:0050662	-	-	-	-	-	-	-	-	-	-	-	-	-
						FtPinG0303105300	-	-	-	-	-	-	-	-	-	-	-	-	-	-	-	-
						FtPinG0303105600	NAD-dependent epimerase/dehydratase(IPR001509)|NAD(P)-binding domain superfamily(IPR036291)	GO:0003824	GO:0050662	-	-	-	-	-	-	-	-	-	-	-	-	-
						FtPinG0303105800	-	-	-	-	-	-	-	-	-	-	-	-	-	-	-	-
						FtPinG0303106100	B-box-type zinc finger(IPR000315)|CCT domain(IPR010402)	GO:0005515	GO:0005622	GO:0008270	-	-	-	-	-	-	-	-	-	-	-	-
						FtPinG0303107000	-	-	-	-	-	-	-	-	-	-	-	-	-	-	-	-
						FtPinG0303108000	-	-	-	-	-	-	-	-	-	-	-	-	-	-	-	-
3	22400001	22600000	34.4447	200000	34.4447	FtPinG0303128900	Myb/SANT-like domain(IPR024752)	-	-	-	-	-	-	-	-	-	-	-	-	-	-	-
						FtPinG0303129200	-	-	-	-	-	-	-	-	-	-	-	-	-	-	-	-
						FtPinG0303129300	AP2/ERF domain(IPR001471)|DNA-binding domain superfamily(IPR016177)|AP2/ERF domain superfamily(IPR036955)	GO:0003677	GO:0003700	GO:0006355	-	-	-	-	-	-	-	-	-	-	-	-
						FtPinG0303129500	-	-	-	-	-	-	-	-	-	-	-	-	-	-	-	-
						FtPinG0303129900	Trehalose-phosphatase(IPR003337)|HAD-superfamily hydrolase, subfamily IIB(IPR006379)|HAD superfamily(IPR023214)|HAD-like superfamily(IPR036412)	GO:0003824	GO:0005992	-	-	-	-	-	-	-	-	-	-	-	-	-
						FtPinG0303130300	-	-	-	-	-	-	-	-	-	-	-	-	-	-	-	-
						FtPinG0303130500	-	-	-	-	-	-	-	-	-	-	-	-	-	-	-	-
						FtPinG0303130700	-	-	-	-	-	-	-	-	-	-	-	-	-	-	-	-
						FtPinG0303131400	Tetratricopeptide repeat 1(IPR001440)|Tetratricopeptide-like helical domain superfamily(IPR011990)|Tetratricopeptide repeat(IPR019734)	GO:0005515	-	-	-	-	-	-	-	-	-	-	-	-	-	-
3	23300001	23500000	62.3285	200000	62.3285	FtPinG0303140000	Zinc/iron permease(IPR003689)|Zinc/iron permease, fungal/plant(IPR004698)	GO:0005385	GO:0016020	GO:0016021	GO:0030001	GO:0046873	GO:0055085	GO:0071577	-	-	-	-	-	-	-	-
						FtPinG0303140100	Zinc finger, RING-type(IPR001841)|Zinc finger, RING/FYVE/PHD-type(IPR013083)	-	-	-	-	-	-	-	-	-	-	-	-	-	-	-
						FtPinG0303140300	Transcription factor, GTP-binding domain(IPR000795)|P-loop containing nucleoside triphosphate hydrolase(IPR027417)	GO:0003924	GO:0005525	-	-	-	-	-	-	-	-	-	-	-	-	-
						FtPinG0303140500	Zinc finger, RING-type(IPR001841)|Zinc finger, RING/FYVE/PHD-type(IPR013083)	-	-	-	-	-	-	-	-	-	-	-	-	-	-	-
						FtPinG0303141000	-	-	-	-	-	-	-	-	-	-	-	-	-	-	-	-
						FtPinG0380000922	-	-	-	-	-	-	-	-	-	-	-	-	-	-	-	-
						FtPinG0380000923	-	GO:0003676	GO:0008270	-	-	-	-	-	-	-	-	-	-	-	-	-
						FtPinG0303141400	-	-	-	-	-	-	-	-	-	-	-	-	-	-	-	-
						FtPinG0303141600	SAICAR synthetase, conserved site(IPR018236)|SAICAR synthetase/ADE2, N-terminal(IPR028923)	GO:0004639	GO:0006164	-	-	-	-	-	-	-	-	-	-	-	-	-
						FtPinG0303142200	Leucine-rich repeat domain superfamily(IPR032675)|F-box-like domain superfamily(IPR036047)	GO:0005515	-	-	-	-	-	-	-	-	-	-	-	-	-	-
						FtPinG0380000924	-	GO:0003676	-	-	-	-	-	-	-	-	-	-	-	-	-	-
3	23700001	23900000	19.5867	200000	19.5867	FtPinG0303143900	Multi antimicrobial extrusion protein(IPR002528)	GO:0006855	GO:0015238	GO:0015297	GO:0016020	GO:0055085	-	-	-	-	-	-	-	-	-	-
						FtPinG0303144500	Exostosin-like(IPR004263)	GO:0006486	GO:0016757	-	-	-	-	-	-	-	-	-	-	-	-	-
						FtPinG0303145000	-	-	-	-	-	-	-	-	-	-	-	-	-	-	-	-
						FtPinG0303145500	-	-	-	-	-	-	-	-	-	-	-	-	-	-	-	-
						FtPinG0303145800	-	-	-	-	-	-	-	-	-	-	-	-	-	-	-	-
						FtPinG0303146000	-	-	-	-	-	-	-	-	-	-	-	-	-	-	-	-
						FtPinG0303146200	Chromo/chromo shadow domain(IPR000953)|Histone acetyltransferase domain, MYST-type(IPR002717)|Acyl-CoA N-acyltransferase(IPR016181)|Chromo-like domain superfamily(IPR016197)|RNA binding activity-knot of a chromodomain(IPR025995)|Winged helix-like DNA-binding domain superfamily(IPR036388)	GO:0004402	GO:0006355	GO:0016573	-	-	-	-	-	-	-	-	-	-	-	-
						FtPinG0303146300	Protein kinase domain(IPR000719)|Serine-threonine/tyrosine-protein kinase, catalytic domain(IPR001245)|Serine/threonine-protein kinase, active site(IPR008271)|Protein kinase-like domain superfamily(IPR011009)	GO:0004672	GO:0005524	GO:0006468	-	-	-	-	-	-	-	-	-	-	-	-
3	25700001	25900000	25.0259	200000	25.0259	FtPinG0303165700	-	-	-	-	-	-	-	-	-	-	-	-	-	-	-	-
						FtPinG0303165900	Tetratricopeptide-like helical domain superfamily(IPR011990)	GO:0005515	-	-	-	-	-	-	-	-	-	-	-	-	-	-
						FtPinG0303166100	NUDIX hydrolase-like domain superfamily(IPR015797)|Cleavage/polyadenylation specificity factor subunit 5(IPR016706)	GO:0003729	GO:0005849	GO:0006378	GO:0016787	-	-	-	-	-	-	-	-	-	-	-
						FtPinG0380000944	-	GO:0003676	-	-	-	-	-	-	-	-	-	-	-	-	-	-
						FtPinG0303166500	Lipopolysaccharide-modifying protein(IPR006598)	-	-	-	-	-	-	-	-	-	-	-	-	-	-	-
						FtPinG0303166700	C2 domain(IPR000008)|C2 domain superfamily(IPR035892)	-	-	-	-	-	-	-	-	-	-	-	-	-	-	-
						FtPinG0303166900	F-box domain(IPR001810)|Kelch repeat type 1(IPR006652)|Kelch-type beta propeller(IPR015915)|F-box-like domain superfamily(IPR036047)	GO:0005515	-	-	-	-	-	-	-	-	-	-	-	-	-	-
						FtPinG0303167200	Serine-threonine/tyrosine-protein kinase, catalytic domain(IPR001245)|Protein kinase-like domain superfamily(IPR011009)|Tetratricopeptide-like helical domain superfamily(IPR011990)	GO:0004672	GO:0005515	GO:0005524	GO:0006468	-	-	-	-	-	-	-	-	-	-	-
						FtPinG0303167400	Cyclic nucleotide-binding domain(IPR000595)|RmlC-like jelly roll fold(IPR014710)|Cyclic nucleotide-binding-like(IPR018490)|HotDog domain superfamily(IPR029069)	-	-	-	-	-	-	-	-	-	-	-	-	-	-	-
						FtPinG0303169000	Galactose-binding-like domain superfamily(IPR008979)|NADH(IPR013857)	-	-	-	-	-	-	-	-	-	-	-	-	-	-	-
						FtPinG0303169300	Transcription factor MYC/MYB N-terminal(IPR025610)	-	-	-	-	-	-	-	-	-	-	-	-	-	-	-
						FtPinG0303169500	Myc-type, basic helix-loop-helix (bHLH) domain(IPR011598)|Helix-loop-helix DNA-binding domain superfamily(IPR036638)	GO:0046983	-	-	-	-	-	-	-	-	-	-	-	-	-	-
						FtPinG0380000945	-	GO:0003676	-	-	-	-	-	-	-	-	-	-	-	-	-	-
						FtPinG0303169700	PRONE domain(IPR005512)	GO:0005089	-	-	-	-	-	-	-	-	-	-	-	-	-	-
						FtPinG0303170000	-	-	-	-	-	-	-	-	-	-	-	-	-	-	-	-
3	42800001	43200000	68.0339	400000	68.0339	FtPinG0303359200	-	-	-	-	-	-	-	-	-	-	-	-	-	-	-	-
						FtPinG0303358900	K Homology domain(IPR004087)|K Homology domain, type 1(IPR004088)|K Homology domain, type 1 superfamily(IPR036612)	GO:0003676	GO:0003723	-	-	-	-	-	-	-	-	-	-	-	-	-
						FtPinG0303359600	Transposase, MuDR, plant(IPR004332)|Zinc finger, PMZ-type(IPR006564)|Zinc finger, SWIM-type(IPR007527)|MULE transposase domain(IPR018289)	GO:0008270	-	-	-	-	-	-	-	-	-	-	-	-	-	-
						FtPinG0303359700	GTD-binding domain(IPR007656)	-	-	-	-	-	-	-	-	-	-	-	-	-	-	-
						FtPinG0303359900	-	-	-	-	-	-	-	-	-	-	-	-	-	-	-	-
						FtPinG0303360100	SS18 family(IPR007726)	GO:0003713	-	-	-	-	-	-	-	-	-	-	-	-	-	-
						FtPinG0303360700	PPC domain(IPR005175)	-	-	-	-	-	-	-	-	-	-	-	-	-	-	-
						FtPinG0303361900	-	-	-	-	-	-	-	-	-	-	-	-	-	-	-	-
						FtPinG0303362200	PPC domain(IPR005175)	-	-	-	-	-	-	-	-	-	-	-	-	-	-	-
						FtPinG0380001098	-	-	-	-	-	-	-	-	-	-	-	-	-	-	-	-
						FtPinG0303363000	Knottin, scorpion toxin-like(IPR003614)|Defensin, plant(IPR008176)|Knottin, scorpion toxin-like superfamily(IPR036574)	GO:0006952	-	-	-	-	-	-	-	-	-	-	-	-	-	-
						FtPinG0303363600	-	-	-	-	-	-	-	-	-	-	-	-	-	-	-	-
						FtPinG0303363700	FAS1 domain superfamily(IPR036378)	-	-	-	-	-	-	-	-	-	-	-	-	-	-	-
						FtPinG0380001099	-	GO:0003676	-	-	-	-	-	-	-	-	-	-	-	-	-	-
						FtPinG0303364600	Oxoglutarate/iron-dependent dioxygenase(IPR005123)|Non-haem dioxygenase N-terminal domain(IPR026992)|Isopenicillin N synthase-like(IPR027443)	GO:0016491	GO:0055114	-	-	-	-	-	-	-	-	-	-	-	-	-
						FtPinG0380001100	-	-	-	-	-	-	-	-	-	-	-	-	-	-	-	-
						FtPinG0303365000	Protein kinase domain(IPR000719)|Serine/threonine-protein kinase, active site(IPR008271)|Protein kinase-like domain superfamily(IPR011009)|Protein kinase, ATP binding site(IPR017441)	GO:0004672	GO:0005524	GO:0006468	-	-	-	-	-	-	-	-	-	-	-	-
3	45900001	46100000	24.9968	200000	24.9968	FtPinG0380001125	-	-	-	-	-	-	-	-	-	-	-	-	-	-	-	-
						FtPinG0303398700	Peptidase M1, membrane alanine aminopeptidase, N-terminal(IPR014782)|ERAP1-like C-terminal domain(IPR024571)|Aminopeptidase N-type(IPR034016)	GO:0008237	GO:0008270	-	-	-	-	-	-	-	-	-	-	-	-	-
						FtPinG0303399400	Protein kinase domain(IPR000719)|AGC-kinase, C-terminal(IPR000961)|Serine/threonine-protein kinase, active site(IPR008271)|Protein kinase-like domain superfamily(IPR011009)|Protein kinase, ATP binding site(IPR017441)|Protein kinase, C-terminal(IPR017892)	GO:0004672	GO:0004674	GO:0005524	GO:0006468	-	-	-	-	-	-	-	-	-	-	-
						FtPinG0303399600	ENTH/VHS(IPR008942)|ENTH domain(IPR013809)	-	-	-	-	-	-	-	-	-	-	-	-	-	-	-
						FtPinG0380001126	-	-	-	-	-	-	-	-	-	-	-	-	-	-	-	-
						FtPinG0303399900	Protein of unknown function DUF866, eukaryotic(IPR008584)	-	-	-	-	-	-	-	-	-	-	-	-	-	-	-
						FtPinG0303400100	Glycosyl transferase, family 14(IPR003406)	GO:0008375	GO:0016020	-	-	-	-	-	-	-	-	-	-	-	-	-
						FtPinG0303400400	Peptidase C13, legumain(IPR001096)	GO:0006508	GO:0008233	-	-	-	-	-	-	-	-	-	-	-	-	-
						FtPinG0303400700	Ribosomal protein L1(IPR002143)|Ribosomal protein L1, 3-layer alpha/beta-sandwich(IPR016095)|Ribosomal protein L1, conserved site(IPR023673)|Ribosomal protein L1-like(IPR023674)|Ribosomal protein L1/ribosomal biogenesis protein(IPR028364)	GO:0003723	GO:0003735	GO:0006412	GO:0015934	-	-	-	-	-	-	-	-	-	-	-
						FtPinG0303401000	Peptidase C13, legumain(IPR001096)	GO:0006508	GO:0008233	-	-	-	-	-	-	-	-	-	-	-	-	-
3	48400001	48600000	24.9981	200000	24.9981	FtPinG0303434500	Myosin head, motor domain(IPR001609)|Dilute domain(IPR002710)|P-loop containing nucleoside triphosphate hydrolase(IPR027417)|Plant myosin, class XI, motor domain(IPR036018)|Kinesin motor domain superfamily(IPR036961)|Class XI myosin, cargo binding domain(IPR037975)	GO:0003774	GO:0003777	GO:0005515	GO:0005524	GO:0007015	GO:0007018	GO:0008017	GO:0016459	-	-	-	-	-	-	-
						FtPinG0303434700	Signal transduction response regulator, receiver domain(IPR001789)|GAF domain(IPR003018)|Signal transduction histidine kinase, dimerisation/phosphoacceptor domain(IPR003661)|CheY-like superfamily(IPR011006)|Ethylene receptor(IPR014525)|GAF-like domain superfamily(IPR029016)|Signal transduction histidine kinase, dimerisation/phosphoacceptor domain superfamily(IPR036097)|Histidine kinase/HSP90-like…	GO:0000155	GO:0000160	GO:0004673	GO:0005515	GO:0005789	GO:0007165	GO:0010105	GO:0038199	GO:0050896	GO:0051740	-	-	-	-	-
						FtPinG0303435000	Myc-type, basic helix-loop-helix (bHLH) domain(IPR011598)|Helix-loop-helix DNA-binding domain superfamily(IPR036638)	GO:0046983	-	-	-	-	-	-	-	-	-	-	-	-	-	-
						FtPinG0303435200	-	-	-	-	-	-	-	-	-	-	-	-	-	-	-	-
						FtPinG0303436000	-	-	-	-	-	-	-	-	-	-	-	-	-	-	-	-
						FtPinG0303435800	Protein kinase domain(IPR000719)|Serine/threonine-protein kinase, active site(IPR008271)|Protein kinase-like domain superfamily(IPR011009)|Protein kinase, ATP binding site(IPR017441)	GO:0004672	GO:0005524	GO:0006468	-	-	-	-	-	-	-	-	-	-	-	-
						FtPinG0303436100	Protein kinase domain(IPR000719)|Protein kinase-like domain superfamily(IPR011009)	GO:0004672	GO:0005524	GO:0006468	-	-	-	-	-	-	-	-	-	-	-	-
						FtPinG0303436300	X8 domain(IPR012946)	-	-	-	-	-	-	-	-	-	-	-	-	-	-	-
						FtPinG0303436600	-	-	-	-	-	-	-	-	-	-	-	-	-	-	-	-
						FtPinG0303437000	-	-	-	-	-	-	-	-	-	-	-	-	-	-	-	-
						FtPinG0303437200	PB1 domain(IPR000270)|Transposase, MuDR, plant(IPR004332)|Zinc finger, PMZ-type(IPR006564)|Zinc finger, SWIM-type(IPR007527)|MULE transposase domain(IPR018289)	GO:0005515	GO:0008270	-	-	-	-	-	-	-	-	-	-	-	-	-
						FtPinG0303437600	Aminotransferase class V domain(IPR000192)|Pyridoxal phosphate-dependent transferase, major domain(IPR015421)|Pyridoxal phosphate-dependent transferase(IPR015424)	GO:0003824	-	-	-	-	-	-	-	-	-	-	-	-	-	-
						FtPinG0303437800	-	-	-	-	-	-	-	-	-	-	-	-	-	-	-	-
						FtPinG0303438000	Poly A polymerase, head domain(IPR002646)	GO:0003723	GO:0006396	GO:0016779	-	-	-	-	-	-	-	-	-	-	-	-
						FtPinG0303438400	-	-	-	-	-	-	-	-	-	-	-	-	-	-	-	-
						FtPinG0303438500	Thioredoxin domain(IPR013766)|Thioredoxin-like superfamily(IPR036249)	GO:0045454	-	-	-	-	-	-	-	-	-	-	-	-	-	-
						FtPinG0303438700	-	-	-	-	-	-	-	-	-	-	-	-	-	-	-	-
						FtPinG0303438900	Leucine-rich repeat domain superfamily(IPR032675)	-	-	-	-	-	-	-	-	-	-	-	-	-	-	-
						FtPinG0303439100	-	-	-	-	-	-	-	-	-	-	-	-	-	-	-	-
						FtPinG0303439900	Leucine-rich repeat domain superfamily(IPR032675)	-	-	-	-	-	-	-	-	-	-	-	-	-	-	-
						FtPinG0303439700	NB-ARC(IPR002182)	GO:0043531	-	-	-	-	-	-	-	-	-	-	-	-	-	-
3	51100001	51400000	56.4964	300000	56.4964	FtPinG0303489200	DOMON domain(IPR005018)|Cytochrome b561/ferric reductase transmembrane(IPR006593)|Cytochrome b561 and DOMON domain-containing protein(IPR017214)	-	-	-	-	-	-	-	-	-	-	-	-	-	-	-
						FtPinG0303489300	W2 domain(IPR003307)|MIF4G-like domain superfamily(IPR016021)|Armadillo-type fold(IPR016024)	GO:0005488	GO:0005515	-	-	-	-	-	-	-	-	-	-	-	-	-
						FtPinG0303489700	PPM-type phosphatase domain(IPR001932)|PPM-type phosphatase domain superfamily(IPR036457)	GO:0003824	-	-	-	-	-	-	-	-	-	-	-	-	-	-
						FtPinG0303490000	Peptidase S10, serine carboxypeptidase(IPR001563)|Alpha/Beta hydrolase fold(IPR029058)|Serine carboxypeptidases, histidine active site(IPR033124)	GO:0004185	GO:0006508	-	-	-	-	-	-	-	-	-	-	-	-	-
						FtPinG0303490200	Aspartic peptidase A1 family(IPR001461)|Aspartic peptidase domain superfamily(IPR021109)|Xylanase inhibitor, C-terminal(IPR032799)|Xylanase inhibitor, N-terminal(IPR032861)|Pepsin-like domain, plant(IPR034161)	GO:0004190	GO:0006508	-	-	-	-	-	-	-	-	-	-	-	-	-
						FtPinG0303490300	-	-	-	-	-	-	-	-	-	-	-	-	-	-	-	-
						FtPinG0303490500	-	-	-	-	-	-	-	-	-	-	-	-	-	-	-	-
						FtPinG0303490700	-	-	-	-	-	-	-	-	-	-	-	-	-	-	-	-
						FtPinG0303490900	-	-	-	-	-	-	-	-	-	-	-	-	-	-	-	-
						FtPinG0303491100	-	-	-	-	-	-	-	-	-	-	-	-	-	-	-	-
						FtPinG0303491300	Thioredoxin domain(IPR013766)|Thioredoxin, conserved site(IPR017937)|Thioredoxin-like superfamily(IPR036249)	GO:0045454	-	-	-	-	-	-	-	-	-	-	-	-	-	-
						FtPinG0303491500	Thioredoxin domain(IPR013766)|Thioredoxin, conserved site(IPR017937)|Thioredoxin-like superfamily(IPR036249)	GO:0045454	-	-	-	-	-	-	-	-	-	-	-	-	-	-
						FtPinG0303491700	PspA/IM30(IPR007157)	-	-	-	-	-	-	-	-	-	-	-	-	-	-	-
						FtPinG0303492000	Luc7-related(IPR004882)	GO:0003729	GO:0005685	GO:0006376	-	-	-	-	-	-	-	-	-	-	-	-
						FtPinG0303492300	-	-	-	-	-	-	-	-	-	-	-	-	-	-	-	-
						FtPinG0303492200	Armadillo-like helical(IPR011989)|Armadillo-type fold(IPR016024)	GO:0005488	GO:0005515	-	-	-	-	-	-	-	-	-	-	-	-	-
						FtPinG0303492500	-	-	-	-	-	-	-	-	-	-	-	-	-	-	-	-
						FtPinG0303492700	SANT/Myb domain(IPR001005)|Homeobox-like domain superfamily(IPR009057)	GO:0003677	-	-	-	-	-	-	-	-	-	-	-	-	-	-
						FtPinG0303493100	Ribosomal protein L38e(IPR002675)|Ribosomal protein L38e superfamily(IPR038464)	GO:0003735	GO:0005622	GO:0005840	GO:0006412	-	-	-	-	-	-	-	-	-	-	-
						FtPinG0303493300	Lecithin(IPR003386)|Alpha/Beta hydrolase fold(IPR029058)	GO:0006629	GO:0008374	-	-	-	-	-	-	-	-	-	-	-	-	-
						FtPinG0303493600	Phosphatidylethanolamine-binding, conserved site(IPR001858)|Phosphatidylethanolamine-binding protein(IPR008914)|Phosphatidylethanolamine-binding protein, eukaryotic(IPR035810)|PEBP-like superfamily(IPR036610)	-	-	-	-	-	-	-	-	-	-	-	-	-	-	-
						FtPinG0303493900	Fatty acid desaturase, type 2(IPR005067)|Fatty acid desaturase type 2, conserved site(IPR005803)|Ferritin-like superfamily(IPR009078)|Ribonucleotide reductase-like(IPR012348)	GO:0006631	GO:0006633	GO:0016491	GO:0045300	GO:0055114	-	-	-	-	-	-	-	-	-	-
						FtPinG0303494200	-	-	-	-	-	-	-	-	-	-	-	-	-	-	-	-
						FtPinG0380001165	-	GO:0006508	GO:0008234	-	-	-	-	-	-	-	-	-	-	-	-	-
						FtPinG0380001166	-	-	-	-	-	-	-	-	-	-	-	-	-	-	-	-
3	56800001	57000000	19.6901	200000	19.6901	FtPinG0303612100	-	-	-	-	-	-	-	-	-	-	-	-	-	-	-	-
						FtPinG0303612400	WRKY domain(IPR003657)|Zn-cluster domain(IPR018872)|WRKY domain superfamily(IPR036576)	GO:0003700	GO:0006355	GO:0043565	-	-	-	-	-	-	-	-	-	-	-	-
						FtPinG0303612500	-	-	-	-	-	-	-	-	-	-	-	-	-	-	-	-
						FtPinG0303613200	-	-	-	-	-	-	-	-	-	-	-	-	-	-	-	-
						FtPinG0303613500	Granulin(IPR000118)|Cysteine peptidase, cysteine active site(IPR000169)|Peptidase C1A, papain C-terminal(IPR000668)|Cathepsin propeptide inhibitor domain (I29)(IPR013201)|Cysteine peptidase, histidine active site(IPR025660)|Cysteine peptidase, asparagine active site(IPR025661)|Granulin superfamily(IPR037277)	GO:0006508	GO:0008234	-	-	-	-	-	-	-	-	-	-	-	-	-
						FtPinG0303613700	C2 domain(IPR000008)|C2 domain superfamily(IPR035892)	-	-	-	-	-	-	-	-	-	-	-	-	-	-	-
						FtPinG0303614300	Cyclin, C-terminal domain(IPR004367)|Cyclin, N-terminal(IPR006671)|Cyclin-like(IPR013763)|Cyclin-like superfamily(IPR036915)	GO:0005634	-	-	-	-	-	-	-	-	-	-	-	-	-	-
						FtPinG0380001193	-	-	-	-	-	-	-	-	-	-	-	-	-	-	-	-
						FtPinG0303614600	Sialate O-acetylesterase domain(IPR005181)|SGNH hydrolase superfamily(IPR036514)	-	-	-	-	-	-	-	-	-	-	-	-	-	-	-
						FtPinG0303614700	SANT/Myb domain(IPR001005)|Homeobox-like domain superfamily(IPR009057)	GO:0003677	-	-	-	-	-	-	-	-	-	-	-	-	-	-
						FtPinG0303615000	Chromo/chromo shadow domain(IPR000953)|MRG(IPR008676)|Chromo-like domain superfamily(IPR016197)|RNA binding activity-knot of a chromodomain(IPR025995)|MRG domain(IPR026541)|MRG, C-terminal domain superfamily(IPR038217)	GO:0005634	GO:0006325	GO:0006355	-	-	-	-	-	-	-	-	-	-	-	-
4	1800001	2000000	32.2266	200000	32.2266	FtPinG0403712000	ABC transporter-like(IPR003439)|AAA+ ATPase domain(IPR003593)|ABC-2 type transporter(IPR013525)|Plant PDR ABC transporter associated(IPR013581)|P-loop containing nucleoside triphosphate hydrolase(IPR027417)|ABC-transporter N-terminal domain(IPR029481)	GO:0005524	GO:0016020	GO:0016887	-	-	-	-	-	-	-	-	-	-	-	-
						FtPinG0403712200	-	-	-	-	-	-	-	-	-	-	-	-	-	-	-	-
						FtPinG0403712800	-	-	-	-	-	-	-	-	-	-	-	-	-	-	-	-
						FtPinG0403713000	-	-	-	-	-	-	-	-	-	-	-	-	-	-	-	-
						FtPinG0403713200	IBR domain(IPR002867)|Zinc finger, RING/FYVE/PHD-type(IPR013083)|Zinc finger, RING-type, conserved site(IPR017907)|Ribonuclease H superfamily(IPR036397)	GO:0003676	-	-	-	-	-	-	-	-	-	-	-	-	-	-
						FtPinG0403713300	-	-	-	-	-	-	-	-	-	-	-	-	-	-	-	-
						FtPinG0403713500	VCBS repeat(IPR010221)	-	-	-	-	-	-	-	-	-	-	-	-	-	-	-
						FtPinG0403713800	Ribosomal protein S30(IPR006846)	GO:0003735	GO:0005622	GO:0005840	GO:0006412	-	-	-	-	-	-	-	-	-	-	-
						FtPinG0403714000	Lateral organ boundaries, LOB(IPR004883)	-	-	-	-	-	-	-	-	-	-	-	-	-	-	-
						FtPinG0403714400	Carbamoyl-phosphate synthetase large subunit-like, ATP-binding domain(IPR005479)|Carbamoyl-phosphate synthetase, large subunit oligomerisation domain(IPR005480)|Carbamoyl-phosphate synthase large subunit, CPSase domain(IPR005483)|Carbamoyl-phosphate synthase, large subunit(IPR006275)|Methylglyoxal synthase-like domain(IPR011607)|Pre-ATP-grasp domain superfamily(IPR016185)|Carbamoyl-phosphate synt…	GO:0005524	GO:0006807	GO:0046872	-	-	-	-	-	-	-	-	-	-	-	-
						FtPinG0403714600	Phosphatidylinositol transfer protein(IPR001666)|START-like domain superfamily(IPR023393)	GO:0005548	GO:0005622	GO:0015914	-	-	-	-	-	-	-	-	-	-	-	-
						FtPinG0403714800	Elongation factor EFG, domain V-like(IPR000640)|Transcription factor, GTP-binding domain(IPR000795)|Translation elongation factor EFTu-like, domain 2(IPR004161)|Small GTP-binding protein domain(IPR005225)|Translation elongation factor EFG/EF2, domain IV(IPR005517)|Translation protein, beta-barrel domain superfamily(IPR009000)|Ribosomal protein S5 domain 2-type fold, subgroup(IPR014721)|Ribosomal …	GO:0003924	GO:0005525	-	-	-	-	-	-	-	-	-	-	-	-	-
						FtPinG0403715400	GPI mannosyltransferase(IPR005599)	GO:0016757	-	-	-	-	-	-	-	-	-	-	-	-	-	-
						FtPinG0403715800	-	-	-	-	-	-	-	-	-	-	-	-	-	-	-	-
						FtPinG0403715900	-	-	-	-	-	-	-	-	-	-	-	-	-	-	-	-
						FtPinG0403716200	Ubiquitin domain(IPR000626)|Ubiquitin-like domain superfamily(IPR029071)	GO:0005515	-	-	-	-	-	-	-	-	-	-	-	-	-	-
						FtPinG0403716300	Pentatricopeptide repeat(IPR002885)|Tetratricopeptide-like helical domain superfamily(IPR011990)|Pentacotripeptide-repeat region of PRORP(IPR033443)	GO:0005515	-	-	-	-	-	-	-	-	-	-	-	-	-	-
						FtPinG0403716500	-	-	-	-	-	-	-	-	-	-	-	-	-	-	-	-
						FtPinG0403716800	Pentatricopeptide repeat(IPR002885)|Tetratricopeptide-like helical domain superfamily(IPR011990)	GO:0005515	-	-	-	-	-	-	-	-	-	-	-	-	-	-
						FtPinG0403717000	RIN4, pathogenic type III effector avirulence factor Avr cleavage site(IPR008700)	-	-	-	-	-	-	-	-	-	-	-	-	-	-	-
						FtPinG0403717100	2Fe-2S ferredoxin-type iron-sulfur binding domain(IPR001041)|Succinate dehydrogenase/fumarate reductase iron-sulphur protein(IPR004489)|2Fe-2S ferredoxin, iron-sulphur binding site(IPR006058)|Alpha-helical ferredoxin(IPR009051)|Beta-grasp domain superfamily(IPR012675)|4Fe-4S ferredoxin, iron-sulphur binding, conserved site(IPR017900)|Succinate dehydogenase/fumarate reductase N-terminal(IPR025192)…	GO:0006099	GO:0009055	GO:0016491	GO:0051536	GO:0051537	GO:0055114	-	-	-	-	-	-	-	-	-
						FtPinG0403717400	-	-	-	-	-	-	-	-	-	-	-	-	-	-	-	-
						FtPinG0403717600	-	-	-	-	-	-	-	-	-	-	-	-	-	-	-	-
						FtPinG0403717700	S-adenosyl-L-methionine-dependent methyltransferase(IPR029063)|SAM-dependent methyltransferase TRM5/TYW2-type(IPR030382)	GO:0009019	GO:0030488	-	-	-	-	-	-	-	-	-	-	-	-	-
						FtPinG0403717900	-	-	-	-	-	-	-	-	-	-	-	-	-	-	-	-
						FtPinG0403718200	-	-	-	-	-	-	-	-	-	-	-	-	-	-	-	-
						FtPinG0403718300	NB-ARC(IPR002182)|P-loop containing nucleoside triphosphate hydrolase(IPR027417)	GO:0043531	-	-	-	-	-	-	-	-	-	-	-	-	-	-
						FtPinG0403718500	-	-	-	-	-	-	-	-	-	-	-	-	-	-	-	-
4	3200001	3400000	30.4633	200000	30.4633	FtPinG0403760600	Signal transduction response regulator, receiver domain(IPR001789)|Histidine kinase/HSP90-like ATPase(IPR003594)|Signal transduction histidine kinase, dimerisation/phosphoacceptor domain(IPR003661)|Signal transduction histidine kinase-related protein, C-terminal(IPR004358)|CheY-like superfamily(IPR011006)|Signal transduction histidine kinase, dimerisation/phosphoacceptor domain superfamily(IPR036…	GO:0000155	GO:0000160	GO:0007165	GO:0016310	GO:0016772	-	-	-	-	-	-	-	-	-	-
						FtPinG0403760800	Domain of unknown function DUF632(IPR006867)|Domain of unknown function DUF630(IPR006868)	-	-	-	-	-	-	-	-	-	-	-	-	-	-	-
						FtPinG0480001225	-	GO:0003676	GO:0008270	-	-	-	-	-	-	-	-	-	-	-	-	-
						FtPinG0480001226	-	-	-	-	-	-	-	-	-	-	-	-	-	-	-	-
						FtPinG0403761100	Phosphoglycerate/bisphosphoglycerate mutase, active site(IPR001345)|Carbohydrate binding module family 20(IPR002044)|Fructose-2,6-bisphosphatase(IPR003094)|Histidine phosphatase superfamily, clade-1(IPR013078)|6-phosphofructo-2-kinase(IPR013079)|Immunoglobulin-like fold(IPR013783)|Carbohydrate-binding-like fold(IPR013784)|P-loop containing nucleoside triphosphate hydrolase(IPR027417)|Histidine ph…	GO:0003824	GO:0003873	GO:0005524	GO:0006000	GO:0006003	GO:0008152	GO:0030246	GO:2001070	-	-	-	-	-	-	-
						FtPinG0403761500	Leucine-rich repeat(IPR001611)|Peptidase M10A, cysteine switch, zinc binding site(IPR021158)|Leucine-rich repeat domain superfamily(IPR032675)	GO:0004222	GO:0005515	GO:0006508	GO:0008270	GO:0031012	-	-	-	-	-	-	-	-	-	-
						FtPinG0403761800	Zinc/iron permease(IPR003689)|Zinc/iron permease, fungal/plant(IPR004698)	GO:0005385	GO:0016020	GO:0016021	GO:0030001	GO:0046873	GO:0055085	GO:0071577	-	-	-	-	-	-	-	-
						FtPinG0403762000	SAGA complex, Sgf11 subunit(IPR013246)	-	-	-	-	-	-	-	-	-	-	-	-	-	-	-
						FtPinG0403762200	-	-	-	-	-	-	-	-	-	-	-	-	-	-	-	-
						FtPinG0403762400	SANT/Myb domain(IPR001005)|Myb domain, plants(IPR006447)|Homeobox-like domain superfamily(IPR009057)	GO:0003677	-	-	-	-	-	-	-	-	-	-	-	-	-	-
						FtPinG0403762900	AAA+ ATPase domain(IPR003593)|DNA recombination and repair protein Rad51-like, C-terminal(IPR013632)|DNA recombination and repair protein, RecA-like(IPR016467)|P-loop containing nucleoside triphosphate hydrolase(IPR027417)	GO:0003677	GO:0005524	GO:0006281	GO:0008094	-	-	-	-	-	-	-	-	-	-	-
						FtPinG0403763100	-	-	-	-	-	-	-	-	-	-	-	-	-	-	-	-
						FtPinG0403763600	-	-	-	-	-	-	-	-	-	-	-	-	-	-	-	-
						FtPinG0403763400	-	-	-	-	-	-	-	-	-	-	-	-	-	-	-	-
						FtPinG0403763800	RNA recognition motif domain(IPR000504)|RNA recognition motif domain, eukaryote(IPR003954)|Nucleotide-binding alpha-beta plait domain superfamily(IPR012677)|Zinc finger, RING/FYVE/PHD-type(IPR013083)|CNOT4, RNA recognition motif(IPR034261)|RNA-binding domain superfamily(IPR035979)	GO:0003676	-	-	-	-	-	-	-	-	-	-	-	-	-	-
						FtPinG0403764100	Haem peroxidase, plant/fungal/bacterial(IPR002016)|Class I peroxidase(IPR002207)|Haem peroxidase(IPR010255)|Peroxidases heam-ligand binding site(IPR019793)|Peroxidase, active site(IPR019794)	GO:0004601	GO:0006979	GO:0020037	GO:0055114	-	-	-	-	-	-	-	-	-	-	-
						FtPinG0403764400	-	-	-	-	-	-	-	-	-	-	-	-	-	-	-	-
						FtPinG0403764600	-	-	-	-	-	-	-	-	-	-	-	-	-	-	-	-
						FtPinG0403764800	Pyruvate/Phosphoenolpyruvate kinase-like domain superfamily(IPR015813)	GO:0003824	-	-	-	-	-	-	-	-	-	-	-	-	-	-
						FtPinG0403765000	PUA-like superfamily(IPR015947)|PUA domain superfamily(IPR036974)	GO:0003723	-	-	-	-	-	-	-	-	-	-	-	-	-	-
4	5100001	5300000	45.4279	200000	45.4279	FtPinG0403817000	Vacuolar import/degradation, Vid27-related(IPR013863)|WD40/YVTN repeat-like-containing domain superfamily(IPR015943)	GO:0005515	-	-	-	-	-	-	-	-	-	-	-	-	-	-
						FtPinG0403817200	Zinc finger, DNL-type(IPR007853)	GO:0008270	-	-	-	-	-	-	-	-	-	-	-	-	-	-
						FtPinG0403817800	Vps72/YL1, C-terminal(IPR013272)	-	-	-	-	-	-	-	-	-	-	-	-	-	-	-
						FtPinG0403818200	-	-	-	-	-	-	-	-	-	-	-	-	-	-	-	-
						FtPinG0403818800	Oxidoreductase, N-terminal(IPR000683)|NAD(P)-binding domain superfamily(IPR036291)	GO:0016491	-	-	-	-	-	-	-	-	-	-	-	-	-	-
						FtPinG0403819000	RNA recognition motif domain(IPR000504)|Splicing factor, RBM39-like(IPR006509)|Nucleotide-binding alpha-beta plait domain superfamily(IPR012677)|Splicing factor RBM39, linker(IPR029123)|RNA-binding domain superfamily(IPR035979)	GO:0003676	GO:0003723	GO:0005634	GO:0006397	-	-	-	-	-	-	-	-	-	-	-
						FtPinG0403819300	Protein kinase domain(IPR000719)|Serine/threonine-protein kinase, active site(IPR008271)|Protein kinase-like domain superfamily(IPR011009)|Protein kinase, ATP binding site(IPR017441)	GO:0004672	GO:0005524	GO:0006468	-	-	-	-	-	-	-	-	-	-	-	-
						FtPinG0480001234	-	-	-	-	-	-	-	-	-	-	-	-	-	-	-	-
						FtPinG0403819500	Ubiquitin-conjugating enzyme E2(IPR000608)|Ubiquitin-conjugating enzyme/RWD-like(IPR016135)	-	-	-	-	-	-	-	-	-	-	-	-	-	-	-
						FtPinG0403820100	-	-	-	-	-	-	-	-	-	-	-	-	-	-	-	-
						FtPinG0403820300	EEIG1/EHBP1 N-terminal domain(IPR019448)	-	-	-	-	-	-	-	-	-	-	-	-	-	-	-
						FtPinG0403820500	-	-	-	-	-	-	-	-	-	-	-	-	-	-	-	-
						FtPinG0403820800	-	-	-	-	-	-	-	-	-	-	-	-	-	-	-	-
						FtPinG0403821100	Remorin, C-terminal(IPR005516)|Remorin, N-terminal(IPR005518)	-	-	-	-	-	-	-	-	-	-	-	-	-	-	-
						FtPinG0403821300	SANT/Myb domain(IPR001005)|Homeobox-like domain superfamily(IPR009057)	GO:0003677	-	-	-	-	-	-	-	-	-	-	-	-	-	-
						FtPinG0403821500	Chromosome transmission fidelity protein 8(IPR018607)	GO:0007064	GO:0031390	-	-	-	-	-	-	-	-	-	-	-	-	-
						FtPinG0403821800	Multi antimicrobial extrusion protein(IPR002528)	GO:0006855	GO:0015238	GO:0015297	GO:0016020	GO:0055085	-	-	-	-	-	-	-	-	-	-
						FtPinG0403822000	Pheromone shutdown, TraB(IPR002816)	-	-	-	-	-	-	-	-	-	-	-	-	-	-	-
						FtPinG0403822100	AP2/ERF domain(IPR001471)|DNA-binding domain superfamily(IPR016177)|AP2/ERF domain superfamily(IPR036955)	GO:0003677	GO:0003700	GO:0006355	-	-	-	-	-	-	-	-	-	-	-	-
						FtPinG0403822400	Pseudouridine synthase I, TruA(IPR001406)|Pseudouridine synthase I, TruA, C-terminal(IPR020095)|Pseudouridine synthase I, TruA, alpha/beta domain(IPR020097)|Pseudouridine synthase, catalytic domain superfamily(IPR020103)	GO:0001522	GO:0003723	GO:0009451	GO:0009982	-	-	-	-	-	-	-	-	-	-	-
						FtPinG0403822500	Zinc finger, CCCH-type(IPR000571)|WD40 repeat(IPR001680)|WD40/YVTN repeat-like-containing domain superfamily(IPR015943)|WD40 repeat, conserved site(IPR019775)|G-protein beta WD-40 repeat(IPR020472)|WD40-repeat-containing domain superfamily(IPR036322)|Zinc finger, CCCH-type superfamily(IPR036855)	GO:0005515	GO:0046872	-	-	-	-	-	-	-	-	-	-	-	-	-
						FtPinG0403822700	LysM domain(IPR018392)|LysM domain superfamily(IPR036779)	-	-	-	-	-	-	-	-	-	-	-	-	-	-	-
						FtPinG0403823100	Aminotransferase class V domain(IPR000192)|Pyridoxal phosphate-dependent transferase, major domain(IPR015421)|Pyridoxal phosphate-dependent transferase(IPR015424)	GO:0003824	-	-	-	-	-	-	-	-	-	-	-	-	-	-
						FtPinG0403823000	-	-	-	-	-	-	-	-	-	-	-	-	-	-	-	-
4	6000001	6400000	23.5012	400000	23.5012	FtPinG0403839500	ACT domain(IPR002912)|Acetolactate synthase, small subunit(IPR004789)|Acetolactate synthase, small subunit, C-terminal(IPR019455)|Acetolactate synthase/Transcription factor NikR, C-terminal(IPR027271)	GO:0003984	GO:0009082	-	-	-	-	-	-	-	-	-	-	-	-	-
						FtPinG0403840400	Glycoside hydrolase, family 28(IPR000743)|Pectin lyase fold/virulence factor(IPR011050)|Pectin lyase fold(IPR012334)	GO:0004650	GO:0005975	-	-	-	-	-	-	-	-	-	-	-	-	-
						FtPinG0403840500	Glycoside hydrolase, family 28(IPR000743)|Pectin lyase fold/virulence factor(IPR011050)|Pectin lyase fold(IPR012334)	GO:0004650	GO:0005975	-	-	-	-	-	-	-	-	-	-	-	-	-
						FtPinG0403840700	Amidohydrolase-related(IPR006680)|Metal-dependent hydrolase(IPR032466)	GO:0016787	-	-	-	-	-	-	-	-	-	-	-	-	-	-
						FtPinG0403841200	GYF domain(IPR003169)|GYF-like domain superfamily(IPR035445)	GO:0005515	-	-	-	-	-	-	-	-	-	-	-	-	-	-
						FtPinG0403841000	-	-	-	-	-	-	-	-	-	-	-	-	-	-	-	-
						FtPinG0403841400	Protein of unknown function DUF2301(IPR019275)	-	-	-	-	-	-	-	-	-	-	-	-	-	-	-
						FtPinG0403841600	-	-	-	-	-	-	-	-	-	-	-	-	-	-	-	-
						FtPinG0403841800	AP2/ERF domain(IPR001471)|DNA-binding domain superfamily(IPR016177)|AP2/ERF domain superfamily(IPR036955)	GO:0003677	GO:0003700	GO:0006355	-	-	-	-	-	-	-	-	-	-	-	-
						FtPinG0403841900	Retinoblastoma-associated protein, B-box(IPR002719)|Retinoblastoma-associated protein, A-box(IPR002720)|Cyclin-like(IPR013763)|Retinoblastoma-associated protein, N-terminal(IPR024599)|Cyclin-like superfamily(IPR036915)	GO:0005634	GO:0051726	-	-	-	-	-	-	-	-	-	-	-	-	-
						FtPinG0480001238	-	-	-	-	-	-	-	-	-	-	-	-	-	-	-	-
						FtPinG0403842200	-	-	-	-	-	-	-	-	-	-	-	-	-	-	-	-
						FtPinG0403842300	Pectinesterase, catalytic(IPR000070)|Pectin lyase fold/virulence factor(IPR011050)|Pectin lyase fold(IPR012334)|Pectinesterase, Asp active site(IPR033131)	GO:0005618	GO:0030599	GO:0042545	-	-	-	-	-	-	-	-	-	-	-	-
						FtPinG0403842600	Glyceraldehyde-3-phosphate dehydrogenase, type I(IPR006424)|Glyceraldehyde 3-phosphate dehydrogenase, NAD(P) binding domain(IPR020828)|Glyceraldehyde 3-phosphate dehydrogenase, catalytic domain(IPR020829)|Glyceraldehyde 3-phosphate dehydrogenase, active site(IPR020830)|Glyceraldehyde/Erythrose phosphate dehydrogenase family(IPR020831)|NAD(P)-binding domain superfamily(IPR036291)	GO:0006006	GO:0016620	GO:0050661	GO:0051287	GO:0055114	-	-	-	-	-	-	-	-	-	-
						FtPinG0403842900	-	-	-	-	-	-	-	-	-	-	-	-	-	-	-	-
						FtPinG0403843100	Transcription factor, MADS-box(IPR002100)|MADS MEF2-like(IPR033896)|Transcription factor, MADS-box superfamily(IPR036879)	GO:0000977	GO:0003677	GO:0045944	GO:0046983	-	-	-	-	-	-	-	-	-	-	-
						FtPinG0403844700	Transcription factor, K-box(IPR002487)	GO:0003700	GO:0005634	GO:0006355	-	-	-	-	-	-	-	-	-	-	-	-
						FtPinG0403845200	Bifunctional inhibitor/plant lipid transfer protein/seed storage helical domain(IPR016140)|Bifunctional inhibitor/plant lipid transfer protein/seed storage helical domain superfamily(IPR036312)	-	-	-	-	-	-	-	-	-	-	-	-	-	-	-
						FtPinG0403845600	Bifunctional inhibitor/plant lipid transfer protein/seed storage helical domain(IPR016140)|Bifunctional inhibitor/plant lipid transfer protein/seed storage helical domain superfamily(IPR036312)	-	-	-	-	-	-	-	-	-	-	-	-	-	-	-
						FtPinG0403845700	Cysteine-rich transmembrane CYSTM domain(IPR028144)	-	-	-	-	-	-	-	-	-	-	-	-	-	-	-
						FtPinG0403846000	-	-	-	-	-	-	-	-	-	-	-	-	-	-	-	-
						FtPinG0480001239	-	GO:0003676	-	-	-	-	-	-	-	-	-	-	-	-	-	-
						FtPinG0403846100	Tify domain(IPR010399)|CO/COL/TOC1, conserved site(IPR018467)	-	-	-	-	-	-	-	-	-	-	-	-	-	-	-
						FtPinG0403846500	-	-	-	-	-	-	-	-	-	-	-	-	-	-	-	-
						FtPinG0403846700	IQ motif, EF-hand binding site(IPR000048)|Ankyrin repeat(IPR002110)|IPT domain(IPR002909)|CG-1 DNA-binding domain(IPR005559)|Immunoglobulin-like fold(IPR013783)|Immunoglobulin E-set(IPR014756)|Ankyrin repeat-containing domain(IPR020683)|P-loop containing nucleoside triphosphate hydrolase(IPR027417)|Ankyrin repeat-containing domain superfamily(IPR036770)	GO:0003677	GO:0005515	GO:0005634	-	-	-	-	-	-	-	-	-	-	-	-
						FtPinG0403846900	SBP domain(IPR004333)|SBP domain superfamily(IPR036893)	GO:0003677	GO:0005634	-	-	-	-	-	-	-	-	-	-	-	-	-
						FtPinG0403847200	Zinc finger, RanBP2-type(IPR001876)|Zinc finger, RanBP2-type superfamily(IPR036443)	-	-	-	-	-	-	-	-	-	-	-	-	-	-	-
						FtPinG0403847300	ENTH/VHS(IPR008942)|AP180 N-terminal homology (ANTH) domain(IPR011417)	GO:0005543	-	-	-	-	-	-	-	-	-	-	-	-	-	-
						FtPinG0403847600	-	-	-	-	-	-	-	-	-	-	-	-	-	-	-	-
						FtPinG0403847800	Microsomal signal peptidase 12kDa subunit(IPR009542)	GO:0005787	GO:0006465	GO:0008233	GO:0016021	-	-	-	-	-	-	-	-	-	-	-
						FtPinG0403847900	U box domain(IPR003613)|Armadillo-like helical(IPR011989)|Zinc finger, RING/FYVE/PHD-type(IPR013083)|Armadillo-type fold(IPR016024)	GO:0004842	GO:0005488	GO:0005515	GO:0016567	-	-	-	-	-	-	-	-	-	-	-
						FtPinG0403848200	Bet v I/Major latex protein(IPR000916)|START-like domain superfamily(IPR023393)	GO:0006952	GO:0009607	-	-	-	-	-	-	-	-	-	-	-	-	-
						FtPinG0480001240	-	-	-	-	-	-	-	-	-	-	-	-	-	-	-	-
						FtPinG0480001241	-	GO:0003676	GO:0008270	-	-	-	-	-	-	-	-	-	-	-	-	-
						FtPinG0403848300	-	-	-	-	-	-	-	-	-	-	-	-	-	-	-	-
4	6900001	7100000	49.8135	200000	49.8135	FtPinG0403861900	HD/PDEase domain(IPR003607)|HD domain(IPR006674)	-	-	-	-	-	-	-	-	-	-	-	-	-	-	-
						FtPinG0403862200	BURP domain(IPR004873)	-	-	-	-	-	-	-	-	-	-	-	-	-	-	-
						FtPinG0403862400	Nucleic acid-binding, OB-fold(IPR012340)	-	-	-	-	-	-	-	-	-	-	-	-	-	-	-
						FtPinG0403862600	Myc-type, basic helix-loop-helix (bHLH) domain(IPR011598)|Transcription factor MYC/MYB N-terminal(IPR025610)|Helix-loop-helix DNA-binding domain superfamily(IPR036638)	GO:0046983	-	-	-	-	-	-	-	-	-	-	-	-	-	-
						FtPinG0403862700	Glycoside hydrolase family 17(IPR000490)|Glycoside hydrolase superfamily(IPR017853)	GO:0004553	GO:0005975	-	-	-	-	-	-	-	-	-	-	-	-	-
						FtPinG0480001244	-	GO:0003676	GO:0008270	-	-	-	-	-	-	-	-	-	-	-	-	-
						FtPinG0403862900	Protein of unknown function DUF220(IPR003863)|START-like domain superfamily(IPR023393)	-	-	-	-	-	-	-	-	-	-	-	-	-	-	-
						FtPinG0403863200	-	-	-	-	-	-	-	-	-	-	-	-	-	-	-	-
						FtPinG0403863600	Transcription factor MYC/MYB N-terminal(IPR025610)	-	-	-	-	-	-	-	-	-	-	-	-	-	-	-
						FtPinG0403863700	EamA domain(IPR000620)	GO:0016020	GO:0016021	-	-	-	-	-	-	-	-	-	-	-	-	-
						FtPinG0403864000	Bet v I/Major latex protein(IPR000916)|START-like domain superfamily(IPR023393)|Bet v I type allergen(IPR024949)	GO:0006952	GO:0009607	-	-	-	-	-	-	-	-	-	-	-	-	-
						FtPinG0403864200	-	-	-	-	-	-	-	-	-	-	-	-	-	-	-	-
						FtPinG0403864400	Cyclin, C-terminal domain(IPR004367)|Cyclin, N-terminal(IPR006671)|Cyclin-like(IPR013763)|Cyclin-like superfamily(IPR036915)	GO:0005634	-	-	-	-	-	-	-	-	-	-	-	-	-	-
						FtPinG0403864600	-	-	-	-	-	-	-	-	-	-	-	-	-	-	-	-
						FtPinG0403864700	-	-	-	-	-	-	-	-	-	-	-	-	-	-	-	-
						FtPinG0403865000	BRCT domain(IPR001357)|DNA nucleotidylexotransferase (TdT) / DNA-directed DNA/RNA polymerase mu(IPR001726)|DNA polymerase family X, beta-like(IPR002008)|DNA-directed DNA polymerase X(IPR002054)|DNA polymerase beta-like, N-terminal domain(IPR010996)|DNA polymerase lambda, fingers domain(IPR018944)|DNA polymerase family X, binding site(IPR019843)|DNA polymerase family X(IPR022312)|DNA polymerase la…	GO:0003677	GO:0003887	GO:0005634	GO:0006281	GO:0016779	GO:0034061	-	-	-	-	-	-	-	-	-
						FtPinG0403865200	UDP-glucuronosyl/UDP-glucosyltransferase(IPR002213)|UDP-glycosyltransferase family, conserved site(IPR035595)	GO:0008152	GO:0016758	-	-	-	-	-	-	-	-	-	-	-	-	-
4	9100001	9300000	45.823	200000	45.823	FtPinG0403913600	-	-	-	-	-	-	-	-	-	-	-	-	-	-	-	-
						FtPinG0403913800	-	-	-	-	-	-	-	-	-	-	-	-	-	-	-	-
						FtPinG0403913900	NB-ARC(IPR002182)|P-loop containing nucleoside triphosphate hydrolase(IPR027417)	GO:0043531	-	-	-	-	-	-	-	-	-	-	-	-	-	-
						FtPinG0403914100	LysM domain(IPR018392)|LysM domain superfamily(IPR036779)	-	-	-	-	-	-	-	-	-	-	-	-	-	-	-
						FtPinG0403914400	Isocitrate dehydrogenase NAD-dependent(IPR004434)|Isopropylmalate dehydrogenase-like domain(IPR024084)	GO:0004449	GO:0006099	GO:0016616	GO:0055114	-	-	-	-	-	-	-	-	-	-	-
						FtPinG0403914700	-	-	-	-	-	-	-	-	-	-	-	-	-	-	-	-
						FtPinG0403914600	Sec1-like protein(IPR001619)|Sec1-like, domain 2(IPR027482)|Sec1-like superfamily(IPR036045)	GO:0006904	GO:0016192	-	-	-	-	-	-	-	-	-	-	-	-	-
						FtPinG0403915000	-	-	-	-	-	-	-	-	-	-	-	-	-	-	-	-
						FtPinG0403915200	Nucleic acid-binding, OB-fold(IPR012340)	-	-	-	-	-	-	-	-	-	-	-	-	-	-	-
						FtPinG0403915400	Helitron helicase-like domain(IPR025476)	-	-	-	-	-	-	-	-	-	-	-	-	-	-	-
						FtPinG0403915600	-	-	-	-	-	-	-	-	-	-	-	-	-	-	-	-
						FtPinG0403915700	-	-	-	-	-	-	-	-	-	-	-	-	-	-	-	-
						FtPinG0403916300	PB1 domain(IPR000270)|RWP-RK domain(IPR003035)|Protein NLP, PB1 domain(IPR034891)	GO:0005515	-	-	-	-	-	-	-	-	-	-	-	-	-	-
						FtPinG0403916600	Protein kinase domain(IPR000719)|Serine-threonine/tyrosine-protein kinase, catalytic domain(IPR001245)|Serine/threonine-protein kinase, active site(IPR008271)|Protein kinase-like domain superfamily(IPR011009)	GO:0004672	GO:0005524	GO:0006468	-	-	-	-	-	-	-	-	-	-	-	-
						FtPinG0403917000	Protein kinase domain(IPR000719)|Protein kinase-like domain superfamily(IPR011009)|Protein kinase, ATP binding site(IPR017441)	GO:0004672	GO:0005524	GO:0006468	-	-	-	-	-	-	-	-	-	-	-	-
						FtPinG0403917100	SNF2-related, N-terminal domain(IPR000330)|Helicase, C-terminal(IPR001650)|Helicase superfamily 1/2, ATP-binding domain(IPR014001)|P-loop containing nucleoside triphosphate hydrolase(IPR027417)|SNF2-like, N-terminal domain superfamily(IPR038718)	GO:0005524	-	-	-	-	-	-	-	-	-	-	-	-	-	-
						FtPinG0403917400	Homeobox domain(IPR001356)|POX domain(IPR006563)|Homeobox KN domain(IPR008422)|Homeobox-like domain superfamily(IPR009057)	GO:0003677	GO:0006355	-	-	-	-	-	-	-	-	-	-	-	-	-
						FtPinG0403917600	WD40 repeat(IPR001680)|WD40/YVTN repeat-like-containing domain superfamily(IPR015943)|WD40 repeat, conserved site(IPR019775)|WD40-repeat-containing domain superfamily(IPR036322)	GO:0005515	-	-	-	-	-	-	-	-	-	-	-	-	-	-
						FtPinG0480001261	-	GO:0003676	-	-	-	-	-	-	-	-	-	-	-	-	-	-
						FtPinG0403917800	Structure-specific recognition protein(IPR000969)|High mobility group box domain(IPR009071)|PH-like domain superfamily(IPR011993)|Domain of unknown function DUF1747(IPR013719)|SSRP1 domain(IPR024954)|FACT complex subunit POB3-like, N-terminal PH domain(IPR035417)|High mobility group box domain superfamily(IPR036910)|SSRP1 domain superfamily(IPR038167)	GO:0003677	GO:0005634	-	-	-	-	-	-	-	-	-	-	-	-	-
4	13800001	14000000	70.2631	200000	70.2631	FtPinG0404006300	-	-	-	-	-	-	-	-	-	-	-	-	-	-	-	-
						FtPinG0404006700	Glycoside hydrolase family 31(IPR000322)|Galactose mutarotase-like domain superfamily(IPR011013)|Glycosyl hydrolase, all-beta(IPR013780)|Glycoside hydrolase superfamily(IPR017853)|Glycoside hydrolase family 31, N-terminal domain(IPR025887)|Glycosyl hydrolases family 31, active site(IPR030458)|Domain of unknown function DUF5110(IPR033403)	GO:0003824	GO:0004553	GO:0005975	GO:0030246	-	-	-	-	-	-	-	-	-	-	-
						FtPinG0404006900	Cytochrome b-c1 complex subunit Rieske, transmembrane domain(IPR004192)|Rieske iron-sulphur protein, C-terminal(IPR005805)|Ubiquinol-cytochrome c reductase, iron-sulphur subunit(IPR006317)|Rieske [2Fe-2S] iron-sulphur domain(IPR017941)|Rieske [2Fe-2S] iron-sulphur domain superfamily(IPR036922)	GO:0008121	GO:0016020	GO:0016491	GO:0051537	GO:0055114	-	-	-	-	-	-	-	-	-	-
						FtPinG0404007200	NmrA-like domain(IPR008030)|NAD(P)-binding domain superfamily(IPR036291)	-	-	-	-	-	-	-	-	-	-	-	-	-	-	-
						FtPinG0404007400	-	-	-	-	-	-	-	-	-	-	-	-	-	-	-	-
						FtPinG0404007700	-	-	-	-	-	-	-	-	-	-	-	-	-	-	-	-
						FtPinG0480001289	-	-	-	-	-	-	-	-	-	-	-	-	-	-	-	-
						FtPinG0404008800	NmrA-like domain(IPR008030)|NAD(P)-binding domain superfamily(IPR036291)	-	-	-	-	-	-	-	-	-	-	-	-	-	-	-
						FtPinG0404009000	NmrA-like domain(IPR008030)|NAD(P)-binding domain superfamily(IPR036291)	-	-	-	-	-	-	-	-	-	-	-	-	-	-	-
						FtPinG0404009200	PAM68-like(IPR021855)	-	-	-	-	-	-	-	-	-	-	-	-	-	-	-
						FtPinG0404009300	Myb/SANT-like domain(IPR024752)	-	-	-	-	-	-	-	-	-	-	-	-	-	-	-
						FtPinG0404009600	NmrA-like domain(IPR008030)|NAD(P)-binding domain superfamily(IPR036291)	-	-	-	-	-	-	-	-	-	-	-	-	-	-	-
						FtPinG0404010000	PAM68-like(IPR021855)	-	-	-	-	-	-	-	-	-	-	-	-	-	-	-
4	17100001	17300000	21.6473	200000	21.6473	FtPinG0404062900	Zinc finger, Dof-type(IPR003851)	GO:0003677	GO:0006355	-	-	-	-	-	-	-	-	-	-	-	-	-
						FtPinG0404063400	Glycosyl transferase, family 8(IPR002495)|Nucleotide-diphospho-sugar transferases(IPR029044)	GO:0016757	-	-	-	-	-	-	-	-	-	-	-	-	-	-
						FtPinG0480001313	-	-	-	-	-	-	-	-	-	-	-	-	-	-	-	-
						FtPinG0480001314	-	-	-	-	-	-	-	-	-	-	-	-	-	-	-	-
						FtPinG0404063600	-	-	-	-	-	-	-	-	-	-	-	-	-	-	-	-
						FtPinG0480001315	-	GO:0003676	GO:0008270	-	-	-	-	-	-	-	-	-	-	-	-	-
						FtPinG0404063800	UspA(IPR006016)|Rossmann-like alpha/beta/alpha sandwich fold(IPR014729)	GO:0006950	-	-	-	-	-	-	-	-	-	-	-	-	-	-
						FtPinG0404064000	-	-	-	-	-	-	-	-	-	-	-	-	-	-	-	-
						FtPinG0404064200	Transcription factor, K-box(IPR002487)	GO:0003700	GO:0005634	GO:0006355	-	-	-	-	-	-	-	-	-	-	-	-
4	18200001	18400000	25.0942	200000	25.0942	FtPinG0404077300	-	-	-	-	-	-	-	-	-	-	-	-	-	-	-	-
						FtPinG0480001327	-	-	-	-	-	-	-	-	-	-	-	-	-	-	-	-
						FtPinG0404077500	-	-	-	-	-	-	-	-	-	-	-	-	-	-	-	-
						FtPinG0404077700	Matrin/U1-C-like, C2H2-type zinc finger(IPR003604)|Zinc finger C2H2 superfamily(IPR036236)	GO:0003676	GO:0008270	-	-	-	-	-	-	-	-	-	-	-	-	-
						FtPinG0404077900	Solute carrier family 35 member SLC35F1/F2/F6(IPR009262)	GO:0016021	GO:0022857	GO:0055085	-	-	-	-	-	-	-	-	-	-	-	-
						FtPinG0404078100	-	-	-	-	-	-	-	-	-	-	-	-	-	-	-	-
						FtPinG0404078300	Target SNARE coiled-coil homology domain(IPR000727)	-	-	-	-	-	-	-	-	-	-	-	-	-	-	-
						FtPinG0404078500	WD40 repeat(IPR001680)|Translation initiation factor, beta propellor-like domain(IPR013979)|WD40/YVTN repeat-like-containing domain superfamily(IPR015943)|WD40 repeat, conserved site(IPR019775)|G-protein beta WD-40 repeat(IPR020472)|WD40-repeat-containing domain superfamily(IPR036322)	GO:0005515	-	-	-	-	-	-	-	-	-	-	-	-	-	-
						FtPinG0404079100	WD40 repeat(IPR001680)|Translation initiation factor, beta propellor-like domain(IPR013979)|WD40/YVTN repeat-like-containing domain superfamily(IPR015943)|WD40 repeat, conserved site(IPR019775)|WD40-repeat-containing domain superfamily(IPR036322)	GO:0005515	-	-	-	-	-	-	-	-	-	-	-	-	-	-
						FtPinG0404079600	Bet v I/Major latex protein(IPR000916)|START-like domain superfamily(IPR023393)	GO:0006952	GO:0009607	-	-	-	-	-	-	-	-	-	-	-	-	-
						FtPinG0404079700	LRAT-like domain(IPR007053)	-	-	-	-	-	-	-	-	-	-	-	-	-	-	-
4	22500001	22700000	26.7114	200000	26.7114	FtPinG0404152900	Cytochrome P450(IPR001128)|Cytochrome P450 superfamily(IPR036396)	GO:0005506	GO:0016705	GO:0020037	GO:0055114	-	-	-	-	-	-	-	-	-	-	-
						FtPinG0404153100	Leucine-rich repeat(IPR001611)|NB-ARC(IPR002182)|P-loop containing nucleoside triphosphate hydrolase(IPR027417)|Leucine-rich repeat domain superfamily(IPR032675)|Virus X resistance protein-like, coiled-coil domain(IPR038005)	GO:0005515	GO:0043531	-	-	-	-	-	-	-	-	-	-	-	-	-
						FtPinG0404153500	High mobility group box domain superfamily(IPR036910)	-	-	-	-	-	-	-	-	-	-	-	-	-	-	-
						FtPinG0404153700	Serine-threonine/tyrosine-protein kinase, catalytic domain(IPR001245)|Protein kinase-like domain superfamily(IPR011009)	GO:0004672	GO:0006468	-	-	-	-	-	-	-	-	-	-	-	-	-
						FtPinG0404154000	Protein kinase domain(IPR000719)|Protein kinase-like domain superfamily(IPR011009)	GO:0004672	GO:0005524	GO:0006468	-	-	-	-	-	-	-	-	-	-	-	-
						FtPinG0404154600	CRAL-TRIO lipid binding domain(IPR001251)|CRAL/TRIO, N-terminal domain superfamily(IPR036273)|CRAL-TRIO lipid binding domain superfamily(IPR036865)	-	-	-	-	-	-	-	-	-	-	-	-	-	-	-
						FtPinG0404154800	Microtubule-associated protein 70(IPR009768)	GO:0007010	GO:0008017	-	-	-	-	-	-	-	-	-	-	-	-	-
						FtPinG0480001366	-	GO:0003676	GO:0008270	-	-	-	-	-	-	-	-	-	-	-	-	-
						FtPinG0404154900	-	-	-	-	-	-	-	-	-	-	-	-	-	-	-	-
						FtPinG0404155100	Zinc finger, RING-type(IPR001841)|Zinc finger, RING/FYVE/PHD-type(IPR013083)	-	-	-	-	-	-	-	-	-	-	-	-	-	-	-
						FtPinG0404155300	Nucleoporin, Nup133/Nup155-like, C-terminal(IPR007187)|Nucleoporin, Nup133/Nup155-like, N-terminal(IPR014908)	-	-	-	-	-	-	-	-	-	-	-	-	-	-	-
						FtPinG0404155500	Armadillo-like helical(IPR011989)|Armadillo-type fold(IPR016024)|Vacuolar protein 14 C-terminal Fig4-binding domain(IPR021841)|Vacuole morphology and inheritance protein 14, Fab1-binding region(IPR032878)	GO:0005488	-	-	-	-	-	-	-	-	-	-	-	-	-	-
						FtPinG0404155700	-	-	-	-	-	-	-	-	-	-	-	-	-	-	-	-
						FtPinG0404156000	Bet v I/Major latex protein(IPR000916)|START-like domain superfamily(IPR023393)	GO:0006952	GO:0009607	-	-	-	-	-	-	-	-	-	-	-	-	-
						FtPinG0404156400	Bet v I/Major latex protein(IPR000916)|START-like domain superfamily(IPR023393)	GO:0006952	GO:0009607	-	-	-	-	-	-	-	-	-	-	-	-	-
						FtPinG0404156800	Bet v I/Major latex protein(IPR000916)|START-like domain superfamily(IPR023393)	GO:0006952	GO:0009607	-	-	-	-	-	-	-	-	-	-	-	-	-
						FtPinG0480001367	-	GO:0003676	GO:0008270	-	-	-	-	-	-	-	-	-	-	-	-	-
4	52900001	53100000	65.8568	200000	65.8568	FtPinG0404795700	Protein kinase domain(IPR000719)|Legume lectin domain(IPR001220)|Serine/threonine-protein kinase, active site(IPR008271)|Protein kinase-like domain superfamily(IPR011009)|Concanavalin A-like lectin/glucanase domain superfamily(IPR013320)|Protein kinase, ATP binding site(IPR017441)	GO:0004672	GO:0005524	GO:0006468	GO:0030246	-	-	-	-	-	-	-	-	-	-	-
						FtPinG0404796000	Protein kinase domain(IPR000719)|Legume lectin domain(IPR001220)|Serine/threonine-protein kinase, active site(IPR008271)|Protein kinase-like domain superfamily(IPR011009)|Concanavalin A-like lectin/glucanase domain superfamily(IPR013320)|Protein kinase, ATP binding site(IPR017441)	GO:0004672	GO:0005524	GO:0006468	GO:0030246	-	-	-	-	-	-	-	-	-	-	-
						FtPinG0404796200	Protein kinase domain(IPR000719)|Legume lectin domain(IPR001220)|Serine/threonine-protein kinase, active site(IPR008271)|Protein kinase-like domain superfamily(IPR011009)|Concanavalin A-like lectin/glucanase domain superfamily(IPR013320)|Protein kinase, ATP binding site(IPR017441)	GO:0004672	GO:0005524	GO:0006468	GO:0030246	-	-	-	-	-	-	-	-	-	-	-
						FtPinG0404796400	Protein kinase domain(IPR000719)|Legume lectin domain(IPR001220)|Serine/threonine-protein kinase, active site(IPR008271)|Protein kinase-like domain superfamily(IPR011009)|Concanavalin A-like lectin/glucanase domain superfamily(IPR013320)|Protein kinase, ATP binding site(IPR017441)	GO:0004672	GO:0005524	GO:0006468	GO:0030246	-	-	-	-	-	-	-	-	-	-	-
						FtPinG0404796600	Protein kinase domain(IPR000719)|Legume lectin domain(IPR001220)|Serine/threonine-protein kinase, active site(IPR008271)|Protein kinase-like domain superfamily(IPR011009)|Concanavalin A-like lectin/glucanase domain superfamily(IPR013320)|Protein kinase, ATP binding site(IPR017441)	GO:0004672	GO:0005524	GO:0006468	GO:0030246	-	-	-	-	-	-	-	-	-	-	-
						FtPinG0404796800	Pumilio RNA-binding repeat(IPR001313)|Armadillo-like helical(IPR011989)|Nucleic acid binding NABP(IPR012940)|Armadillo-type fold(IPR016024)|Pumilio, RNA binding domain(IPR033712)	GO:0003723	GO:0005488	-	-	-	-	-	-	-	-	-	-	-	-	-
						FtPinG0404797200	-	-	-	-	-	-	-	-	-	-	-	-	-	-	-	-
						FtPinG0404797300	-	-	-	-	-	-	-	-	-	-	-	-	-	-	-	-
						FtPinG0480001557	-	-	-	-	-	-	-	-	-	-	-	-	-	-	-	-
						FtPinG0404797500	-	-	-	-	-	-	-	-	-	-	-	-	-	-	-	-
						FtPinG0404797900	-	-	-	-	-	-	-	-	-	-	-	-	-	-	-	-
						FtPinG0404798400	DVL(IPR012552)	-	-	-	-	-	-	-	-	-	-	-	-	-	-	-
						FtPinG0404798500	Cytochrome P450(IPR001128)|Cytochrome P450, E-class, group I(IPR002401)|Cytochrome P450, conserved site(IPR017972)|Cytochrome P450 superfamily(IPR036396)	GO:0005506	GO:0016705	GO:0020037	GO:0055114	-	-	-	-	-	-	-	-	-	-	-
						FtPinG0404798800	Transcription factor GRAS(IPR005202)	-	-	-	-	-	-	-	-	-	-	-	-	-	-	-
						FtPinG0404799000	Transcription factor GRAS(IPR005202)	-	-	-	-	-	-	-	-	-	-	-	-	-	-	-
						FtPinG0404799200	Transcription factor GRAS(IPR005202)	-	-	-	-	-	-	-	-	-	-	-	-	-	-	-
						FtPinG0404799400	Transcription factor GRAS(IPR005202)	-	-	-	-	-	-	-	-	-	-	-	-	-	-	-
						FtPinG0404799500	-	-	-	-	-	-	-	-	-	-	-	-	-	-	-	-
						FtPinG0404799800	-	-	-	-	-	-	-	-	-	-	-	-	-	-	-	-
						FtPinG0404800000	-	-	-	-	-	-	-	-	-	-	-	-	-	-	-	-
						FtPinG0404800100	-	-	-	-	-	-	-	-	-	-	-	-	-	-	-	-
						FtPinG0404800400	Squalene epoxidase(IPR013698)|FAD/NAD(P)-binding domain superfamily(IPR036188)	GO:0004506	GO:0016021	GO:0050660	GO:0055114	-	-	-	-	-	-	-	-	-	-	-
						FtPinG0404800500	Glycosyltransferase 2-like(IPR001173)|Nucleotide-diphospho-sugar transferases(IPR029044)	-	-	-	-	-	-	-	-	-	-	-	-	-	-	-
						FtPinG0404800800	RNA recognition motif domain(IPR000504)|Nucleotide-binding alpha-beta plait domain superfamily(IPR012677)|RNA-binding domain superfamily(IPR035979)	GO:0003676	-	-	-	-	-	-	-	-	-	-	-	-	-	-
						FtPinG0404801000	-	-	-	-	-	-	-	-	-	-	-	-	-	-	-	-
						FtPinG0404801100	WRC domain(IPR014977)|Glutamine-Leucine-Glutamine, QLQ(IPR014978)	GO:0005524	GO:0005634	GO:0006355	-	-	-	-	-	-	-	-	-	-	-	-
						FtPinG0404801300	Uncharacterised conserved protein UCP031279(IPR016972)	-	-	-	-	-	-	-	-	-	-	-	-	-	-	-
						FtPinG0404801600	-	-	-	-	-	-	-	-	-	-	-	-	-	-	-	-
						FtPinG0404801700	Armadillo(IPR000225)|Armadillo-like helical(IPR011989)|Armadillo-type fold(IPR016024)	GO:0005488	GO:0005515	-	-	-	-	-	-	-	-	-	-	-	-	-
						FtPinG0404802000	Phosphoribosyltransferase domain(IPR000836)|Adenine phosphoribosyl transferase(IPR005764)|Phosphoribosyltransferase-like(IPR029057)	GO:0003999	GO:0005737	GO:0006168	GO:0009116	-	-	-	-	-	-	-	-	-	-	-
5	2400001	2600000	40.7934	200000	40.7934	FtPinG0504986300	Leucine-rich repeat domain superfamily(IPR032675)	GO:0005515	-	-	-	-	-	-	-	-	-	-	-	-	-	-
						FtPinG0504986700	Protein kinase domain(IPR000719)|Serine-threonine/tyrosine-protein kinase, catalytic domain(IPR001245)|Serine/threonine-protein kinase, active site(IPR008271)|Protein kinase-like domain superfamily(IPR011009)	GO:0004672	GO:0005524	GO:0006468	-	-	-	-	-	-	-	-	-	-	-	-
						FtPinG0504986900	Protein kinase domain(IPR000719)|Serine/threonine-protein kinase, active site(IPR008271)|Protein kinase-like domain superfamily(IPR011009)|Protein kinase, ATP binding site(IPR017441)|Leucine-rich repeat domain superfamily(IPR032675)	GO:0004672	GO:0005524	GO:0006468	-	-	-	-	-	-	-	-	-	-	-	-
						FtPinG0504987400	Domain of unknown function DUF3444(IPR024593)	-	-	-	-	-	-	-	-	-	-	-	-	-	-	-
						FtPinG0504987600	DnaJ domain(IPR001623)|DnaJ domain, conserved site(IPR018253)|Chaperone J-domain superfamily(IPR036869)	-	-	-	-	-	-	-	-	-	-	-	-	-	-	-
						FtPinG0504987700	K Homology domain(IPR004087)|K Homology domain, type 1(IPR004088)|K Homology domain, type 1 superfamily(IPR036612)	GO:0003676	GO:0003723	-	-	-	-	-	-	-	-	-	-	-	-	-
						FtPinG0504987900	ENTH/VHS(IPR008942)|AP180 N-terminal homology (ANTH) domain(IPR011417)|ENTH domain(IPR013809)|Phosphoinositide-binding clathrin adaptor, domain 2(IPR014712)	GO:0005543	GO:0005545	GO:0030136	GO:0030276	GO:0048268	-	-	-	-	-	-	-	-	-	-
						FtPinG0504988200	-	-	-	-	-	-	-	-	-	-	-	-	-	-	-	-
						FtPinG0504988600	Rab-GTPase-TBC domain(IPR000195)|Rab-GTPase-TBC domain superfamily(IPR035969)	-	-	-	-	-	-	-	-	-	-	-	-	-	-	-
						FtPinG0504988700	Cytochrome P450(IPR001128)|Cytochrome P450, E-class, group I(IPR002401)|Cytochrome P450, conserved site(IPR017972)|Cytochrome P450 superfamily(IPR036396)	GO:0005506	GO:0016705	GO:0020037	GO:0055114	-	-	-	-	-	-	-	-	-	-	-
						FtPinG0504988900	Tetratricopeptide-like helical domain superfamily(IPR011990)	GO:0005515	-	-	-	-	-	-	-	-	-	-	-	-	-	-
						FtPinG0504989100	Myc-type, basic helix-loop-helix (bHLH) domain(IPR011598)|Helix-loop-helix DNA-binding domain superfamily(IPR036638)	GO:0046983	-	-	-	-	-	-	-	-	-	-	-	-	-	-
						FtPinG0504989300	Myc-type, basic helix-loop-helix (bHLH) domain(IPR011598)|Helix-loop-helix DNA-binding domain superfamily(IPR036638)	GO:0046983	-	-	-	-	-	-	-	-	-	-	-	-	-	-
						FtPinG0504989900	-	-	-	-	-	-	-	-	-	-	-	-	-	-	-	-
						FtPinG0504990100	-	-	-	-	-	-	-	-	-	-	-	-	-	-	-	-
						FtPinG0504990400	Fibronectin type III(IPR003961)|Immunoglobulin-like fold(IPR013783)|Oberon, PHD finger domain(IPR032881)|Fibronectin type III superfamily(IPR036116)	GO:0005515	-	-	-	-	-	-	-	-	-	-	-	-	-	-
						FtPinG0504990800	Vps72/YL1 family(IPR008895)|Vps72/YL1, C-terminal(IPR013272)	GO:0005634	GO:0006338	GO:0006355	GO:0043486	-	-	-	-	-	-	-	-	-	-	-
						FtPinG0504990900	Basic-leucine zipper domain(IPR004827)	GO:0003700	GO:0006355	-	-	-	-	-	-	-	-	-	-	-	-	-
						FtPinG0504991100	Yos1-like(IPR013880)	-	-	-	-	-	-	-	-	-	-	-	-	-	-	-
						FtPinG0504991400	-	-	-	-	-	-	-	-	-	-	-	-	-	-	-	-
						FtPinG0504991500	-	-	-	-	-	-	-	-	-	-	-	-	-	-	-	-
						FtPinG0504991800	-	-	-	-	-	-	-	-	-	-	-	-	-	-	-	-
						FtPinG0504991900	Enoyl-CoA hydratase/isomerase(IPR001753)|3-hydroxyacyl-CoA dehydrogenase, C-terminal(IPR006108)|3-hydroxyacyl-CoA dehydrogenase, NAD binding(IPR006176)|3-hydroxyacyl-CoA dehydrogenase, conserved site(IPR006180)|6-phosphogluconate dehydrogenase-like, C-terminal domain superfamily(IPR008927)|Enoyl-CoA hydratase/isomerase, conserved site(IPR018376)|ClpP/crotonase-like domain superfamily(IPR029045)|N…	GO:0003824	GO:0003857	GO:0006631	GO:0008152	GO:0016491	GO:0055114	-	-	-	-	-	-	-	-	-
5	10400001	10600000	20.2122	200000	20.2122	FtPinG0505194000	Ribosomal protein L11/L12(IPR000911)|Ribosomal protein L11, C-terminal(IPR020783)|Ribosomal protein L11, N-terminal(IPR020784)|Ribosomal protein L11, conserved site(IPR020785)|Ribosomal protein L11, C-terminal domain superfamily(IPR036769)|Ribosomal protein L11/L12, N-terminal domain superfamily(IPR036796)	GO:0003735	GO:0005840	GO:0006412	-	-	-	-	-	-	-	-	-	-	-	-
						FtPinG0505194200	Aminoglycoside phosphotransferase(IPR002575)|UbiB domain(IPR004147)|Protein kinase-like domain superfamily(IPR011009)	GO:0004672	GO:0005524	GO:0006468	-	-	-	-	-	-	-	-	-	-	-	-
						FtPinG0505194500	Glycosyl transferase, family 1(IPR001296)|Glycosyltransferase subfamily 4-like, N-terminal domain(IPR028098)	-	-	-	-	-	-	-	-	-	-	-	-	-	-	-
						FtPinG0505195200	Alpha/beta hydrolase fold-3(IPR013094)|Alpha/Beta hydrolase fold(IPR029058)	GO:0008152	GO:0016787	-	-	-	-	-	-	-	-	-	-	-	-	-
						FtPinG0505195400	Alpha/beta hydrolase fold-3(IPR013094)|Alpha/Beta hydrolase fold(IPR029058)|Lipase, GDXG, putative serine active site(IPR033140)	GO:0008152	GO:0016787	-	-	-	-	-	-	-	-	-	-	-	-	-
						FtPinG0580001622	-	GO:0008152	GO:0016787	-	-	-	-	-	-	-	-	-	-	-	-	-
						FtPinG0505195700	Alpha/beta hydrolase fold-3(IPR013094)|Alpha/Beta hydrolase fold(IPR029058)|Lipase, GDXG, putative serine active site(IPR033140)	GO:0008152	GO:0016787	-	-	-	-	-	-	-	-	-	-	-	-	-
						FtPinG0505196200	-	-	-	-	-	-	-	-	-	-	-	-	-	-	-	-
						FtPinG0505196300	Proton-dependent oligopeptide transporter family(IPR000109)|PTR2 family proton/oligopeptide symporter, conserved site(IPR018456)|Major facilitator superfamily domain(IPR020846)|MFS transporter superfamily(IPR036259)	GO:0005215	GO:0006857	GO:0016020	GO:0022857	GO:0055085	-	-	-	-	-	-	-	-	-	-
						FtPinG0505196600	WD40/YVTN repeat-like-containing domain superfamily(IPR015943)	GO:0005515	-	-	-	-	-	-	-	-	-	-	-	-	-	-
						FtPinG0580001623	-	-	-	-	-	-	-	-	-	-	-	-	-	-	-	-
						FtPinG0505197200	Lecithin(IPR003386)|Alpha/Beta hydrolase fold(IPR029058)	GO:0006629	GO:0008374	-	-	-	-	-	-	-	-	-	-	-	-	-
						FtPinG0505197300	3-oxo-5-alpha-steroid 4-dehydrogenase, C-terminal(IPR001104)|3-oxo-5-alpha-steroid 4-dehydrogenase(IPR016636)	GO:0003865	GO:0005737	GO:0006629	GO:0008202	GO:0016020	GO:0016021	GO:0016627	GO:0055114	-	-	-	-	-	-	-
						FtPinG0505197600	Universal stress protein A(IPR006015)|UspA(IPR006016)|Rossmann-like alpha/beta/alpha sandwich fold(IPR014729)	GO:0006950	-	-	-	-	-	-	-	-	-	-	-	-	-	-
						FtPinG0580001624	-	GO:0003676	GO:0008270	-	-	-	-	-	-	-	-	-	-	-	-	-
						FtPinG0505197700	Josephin domain(IPR006155)	GO:0004843	GO:0016579	-	-	-	-	-	-	-	-	-	-	-	-	-
						FtPinG0505198400	KOW(IPR005824)|NusG, N-terminal(IPR006645)|Translation protein SH3-like domain superfamily(IPR008991)|Ribosomal protein L2, domain 2(IPR014722)|NusG, N-terminal domain superfamily(IPR036735)	GO:0006355	-	-	-	-	-	-	-	-	-	-	-	-	-	-
						FtPinG0505198500	Universal stress protein A(IPR006015)|UspA(IPR006016)|Rossmann-like alpha/beta/alpha sandwich fold(IPR014729)	GO:0006950	-	-	-	-	-	-	-	-	-	-	-	-	-	-
						FtPinG0505198800	PRONE domain(IPR005512)	GO:0005089	-	-	-	-	-	-	-	-	-	-	-	-	-	-
						FtPinG0505199000	Aldo/keto reductase, conserved site(IPR018170)|Aldo/keto reductase(IPR020471)|NADP-dependent oxidoreductase domain(IPR023210)|NADP-dependent oxidoreductase domain superfamily(IPR036812)	GO:0016491	GO:0055114	-	-	-	-	-	-	-	-	-	-	-	-	-
						FtPinG0505199200	Aldo/keto reductase, conserved site(IPR018170)|Aldo/keto reductase(IPR020471)|NADP-dependent oxidoreductase domain(IPR023210)|NADP-dependent oxidoreductase domain superfamily(IPR036812)	GO:0016491	GO:0055114	-	-	-	-	-	-	-	-	-	-	-	-	-
						FtPinG0505199500	AMP-dependent synthetase/ligase(IPR000873)|AMP-binding, conserved site(IPR020845)|AMP-binding enzyme, C-terminal domain(IPR025110)	GO:0003824	GO:0008152	-	-	-	-	-	-	-	-	-	-	-	-	-
5	17800001	18200000	57.0757	400000	57.0757	FtPinG0580001675	-	GO:0003676	GO:0008270	-	-	-	-	-	-	-	-	-	-	-	-	-
						FtPinG0505341400	-	-	-	-	-	-	-	-	-	-	-	-	-	-	-	-
						FtPinG0505341500	WD40 repeat(IPR001680)|WD40/YVTN repeat-like-containing domain superfamily(IPR015943)|Enhancer of mRNA-decapping protein 4, WD40 repeat region(IPR032401)|WD40-repeat-containing domain superfamily(IPR036322)	GO:0005515	-	-	-	-	-	-	-	-	-	-	-	-	-	-
						FtPinG0505341700	-	-	-	-	-	-	-	-	-	-	-	-	-	-	-	-
						FtPinG0580001676	-	GO:0003676	GO:0008270	-	-	-	-	-	-	-	-	-	-	-	-	-
						FtPinG0505342300	Glycosyl hydrolases 36(IPR008811)|Aldolase-type TIM barrel(IPR013785)|Glycoside hydrolase superfamily(IPR017853)	GO:0003824	-	-	-	-	-	-	-	-	-	-	-	-	-	-
						FtPinG0505342700	SANT/Myb domain(IPR001005)|Homeobox-like domain superfamily(IPR009057)	GO:0003677	-	-	-	-	-	-	-	-	-	-	-	-	-	-
						FtPinG0505342900	K Homology domain(IPR004087)|STAR protein, homodimerisation region(IPR032377)|K Homology domain, type 1 superfamily(IPR036612)	GO:0003676	GO:0003723	-	-	-	-	-	-	-	-	-	-	-	-	-
						FtPinG0505343400	EF-hand domain(IPR002048)|EF-hand domain pair(IPR011992)|EF-Hand 1, calcium-binding site(IPR018247)	GO:0005509	-	-	-	-	-	-	-	-	-	-	-	-	-	-
						FtPinG0580001677	-	-	-	-	-	-	-	-	-	-	-	-	-	-	-	-
						FtPinG0505343600	-	-	-	-	-	-	-	-	-	-	-	-	-	-	-	-
						FtPinG0505343800	-	-	-	-	-	-	-	-	-	-	-	-	-	-	-	-
						FtPinG0505343900	JAB1/MPN/MOV34 metalloenzyme domain(IPR000555)|Rpn11/EIF3F, C-terminal(IPR024969)|COP9 signalosome subunit 6(IPR033859)	GO:0000338	GO:0005515	GO:0008180	-	-	-	-	-	-	-	-	-	-	-	-
						FtPinG0505344400	ETC complex I subunit(IPR006806)	GO:0005743	GO:0016651	GO:0022904	-	-	-	-	-	-	-	-	-	-	-	-
						FtPinG0505344500	Isocitrate dehydrogenase NADP-dependent(IPR004790)|Isocitrate/isopropylmalate dehydrogenase, conserved site(IPR019818)|Isopropylmalate dehydrogenase-like domain(IPR024084)	GO:0000287	GO:0004450	GO:0006102	GO:0016616	GO:0051287	GO:0055114	-	-	-	-	-	-	-	-	-
						FtPinG0505344700	Ribosomal protein L10P(IPR001790)|Ribosome assembly factor Mrt4(IPR033867)	GO:0000027	GO:0005622	GO:0042254	-	-	-	-	-	-	-	-	-	-	-	-
						FtPinG0505344900	AUX/IAA domain(IPR033389)	GO:0005515	-	-	-	-	-	-	-	-	-	-	-	-	-	-
						FtPinG0505345200	Cyclic nucleotide-binding domain(IPR000595)|Ankyrin repeat(IPR002110)|Potassium channel, voltage-dependent, EAG/ELK/ERG(IPR003938)|Ion transport domain(IPR005821)|RmlC-like jelly roll fold(IPR014710)|Cyclic nucleotide-binding-like(IPR018490)|Ankyrin repeat-containing domain(IPR020683)|KHA domain(IPR021789)|Ankyrin repeat-containing domain superfamily(IPR036770)	GO:0005216	GO:0005249	GO:0005515	GO:0006811	GO:0006813	GO:0016020	GO:0055085	-	-	-	-	-	-	-	-
						FtPinG0505345500	Nicastrin(IPR008710)	GO:0016021	GO:0016485	-	-	-	-	-	-	-	-	-	-	-	-	-
						FtPinG0505345800	-	-	-	-	-	-	-	-	-	-	-	-	-	-	-	-
						FtPinG0505345900	Gnk2-homologous domain(IPR002902)|Gnk2-homologous domain superfamily(IPR038408)	-	-	-	-	-	-	-	-	-	-	-	-	-	-	-
5	19900001	20100000	29.6856	200000	29.6856	FtPinG0505372800	-	-	-	-	-	-	-	-	-	-	-	-	-	-	-	-
						FtPinG0580001688	-	-	-	-	-	-	-	-	-	-	-	-	-	-	-	-
						FtPinG0505373000	-	-	-	-	-	-	-	-	-	-	-	-	-	-	-	-
						FtPinG0505373200	Cyclophilin-type peptidyl-prolyl cis-trans isomerase domain(IPR002130)|Cyclophilin-type peptidyl-prolyl cis-trans isomerase, conserved site(IPR020892)|Cyclophilin-like domain superfamily(IPR029000)	GO:0000413	GO:0003755	GO:0006457	-	-	-	-	-	-	-	-	-	-	-	-
						FtPinG0505373700	Amidohydrolase-related(IPR006680)|Metal-dependent hydrolase, composite domain superfamily(IPR011059)|Metal-dependent hydrolase(IPR032466)	GO:0016787	GO:0016810	-	-	-	-	-	-	-	-	-	-	-	-	-
						FtPinG0505374200	-	-	-	-	-	-	-	-	-	-	-	-	-	-	-	-
						FtPinG0505373900	-	-	-	-	-	-	-	-	-	-	-	-	-	-	-	-
						FtPinG0505375000	Glutaredoxin(IPR002109)|Glutaredoxin-like, plant II(IPR011905)|Thioredoxin-like superfamily(IPR036249)	GO:0009055	GO:0015035	GO:0045454	-	-	-	-	-	-	-	-	-	-	-	-
						FtPinG0505375200	Exocyst complex component Exo70(IPR004140)|Cullin repeat-like-containing domain superfamily(IPR016159)	GO:0000145	GO:0006887	-	-	-	-	-	-	-	-	-	-	-	-	-
						FtPinG0505375600	SWEET sugar transporter(IPR004316)	GO:0016021	-	-	-	-	-	-	-	-	-	-	-	-	-	-
5	20800001	21100000	34.1121	300000	34.1121	FtPinG0505386400	Major pollen allergen Lol pI(IPR005795)|Expansin/pollen allergen, DPBB domain(IPR007112)|Expansin, cellulose-binding-like domain(IPR007117)|Expansin/Lol pI(IPR007118)|RlpA-like protein, double-psi beta-barrel domain(IPR009009)|Expansin, cellulose-binding-like domain superfamily(IPR036749)|RlpA-like domain superfamily(IPR036908)	GO:0005576	GO:0019953	-	-	-	-	-	-	-	-	-	-	-	-	-
						FtPinG0505386500	-	-	-	-	-	-	-	-	-	-	-	-	-	-	-	-
						FtPinG0505386700	Zinc finger, GATA-type(IPR000679)|Zinc finger, NHR/GATA-type(IPR013088)|Transcription factor, GATA, plant(IPR016679)	GO:0003677	GO:0003700	GO:0005634	GO:0006355	GO:0008270	GO:0043565	GO:0045893	-	-	-	-	-	-	-	-
						FtPinG0505387000	-	-	-	-	-	-	-	-	-	-	-	-	-	-	-	-
						FtPinG0505387100	Tetrahydrofolate dehydrogenase/cyclohydrolase(IPR000672)|Tetrahydrofolate dehydrogenase/cyclohydrolase, catalytic domain(IPR020630)|Tetrahydrofolate dehydrogenase/cyclohydrolase, NAD(P)-binding domain(IPR020631)|Tetrahydrofolate dehydrogenase/cyclohydrolase, conserved site(IPR020867)|NAD(P)-binding domain superfamily(IPR036291)	GO:0003824	GO:0004488	GO:0055114	-	-	-	-	-	-	-	-	-	-	-	-
						FtPinG0505387600	C2 domain(IPR000008)|C2 domain superfamily(IPR035892)	-	-	-	-	-	-	-	-	-	-	-	-	-	-	-
						FtPinG0505387800	-	-	-	-	-	-	-	-	-	-	-	-	-	-	-	-
						FtPinG0505388400	Putative S-adenosyl-L-methionine-dependent methyltransferase(IPR004159)|S-adenosyl-L-methionine-dependent methyltransferase(IPR029063)	GO:0008168	-	-	-	-	-	-	-	-	-	-	-	-	-	-
						FtPinG0505388500	Phloem protein 2-like(IPR025886)|F-box-like domain superfamily(IPR036047)	GO:0005515	-	-	-	-	-	-	-	-	-	-	-	-	-	-
						FtPinG0505388700	RNA recognition motif domain(IPR000504)|Nucleotide-binding alpha-beta plait domain superfamily(IPR012677)|RNA-binding domain superfamily(IPR035979)	GO:0003676	-	-	-	-	-	-	-	-	-	-	-	-	-	-
						FtPinG0580001694	-	GO:0003676	GO:0008270	-	-	-	-	-	-	-	-	-	-	-	-	-
						FtPinG0505389000	-	-	-	-	-	-	-	-	-	-	-	-	-	-	-	-
						FtPinG0505389500	Protein kinase-like domain superfamily(IPR011009)|Fructosamine/Ketosamine-3-kinase(IPR016477)	-	-	-	-	-	-	-	-	-	-	-	-	-	-	-
5	37300001	37500000	50.5096	200000	50.5096	FtPinG0505607100	AUX/IAA domain(IPR033389)	GO:0005515	-	-	-	-	-	-	-	-	-	-	-	-	-	-
						FtPinG0505607300	Plus-3 domain(IPR004343)|Plus3-like superfamily(IPR036128)|Zinc finger, CCHC-type superfamily(IPR036875)	GO:0003676	GO:0003677	GO:0008270	-	-	-	-	-	-	-	-	-	-	-	-
						FtPinG0505607500	DNA/RNA-binding protein Alba-like(IPR002775)|Alba-like domain superfamily(IPR036882)	GO:0003676	-	-	-	-	-	-	-	-	-	-	-	-	-	-
						FtPinG0505607800	Peptidase M20(IPR002933)|Amidase, carbamoylase-type(IPR010158)|Bacterial exopeptidase dimerisation domain(IPR036264)	GO:0008152	GO:0016787	GO:0016813	-	-	-	-	-	-	-	-	-	-	-	-
						FtPinG0505608200	-	-	-	-	-	-	-	-	-	-	-	-	-	-	-	-
						FtPinG0505608400	-	-	-	-	-	-	-	-	-	-	-	-	-	-	-	-
						FtPinG0505609000	MATH/TRAF domain(IPR002083)|TRAF-like(IPR008974)	GO:0005515	-	-	-	-	-	-	-	-	-	-	-	-	-	-
						FtPinG0505609800	Phosphate permease(IPR004738)|Major facilitator, sugar transporter-like(IPR005828)|Major facilitator superfamily domain(IPR020846)|MFS transporter superfamily(IPR036259)	GO:0005315	GO:0006817	GO:0016021	GO:0022857	GO:0055085	-	-	-	-	-	-	-	-	-	-
						FtPinG0580001835	-	GO:0005315	GO:0006817	GO:0016021	GO:0022857	GO:0055085	-	-	-	-	-	-	-	-	-	-
						FtPinG0505610100	-	-	-	-	-	-	-	-	-	-	-	-	-	-	-	-
						FtPinG0505610400	Major facilitator, sugar transporter-like(IPR005828)|Major facilitator superfamily domain(IPR020846)|MFS transporter superfamily(IPR036259)	GO:0016021	GO:0022857	GO:0055085	-	-	-	-	-	-	-	-	-	-	-	-
						FtPinG0505610500	Proteinase inhibitor I3, Kunitz legume(IPR002160)|Kunitz inhibitor STI-like superfamily(IPR011065)	GO:0004866	-	-	-	-	-	-	-	-	-	-	-	-	-	-
						FtPinG0505610700	-	-	-	-	-	-	-	-	-	-	-	-	-	-	-	-
						FtPinG0580001836	-	GO:0004866	-	-	-	-	-	-	-	-	-	-	-	-	-	-
						FtPinG0505611100	Proteinase inhibitor I3, Kunitz legume(IPR002160)|Kunitz inhibitor STI-like superfamily(IPR011065)	GO:0004866	-	-	-	-	-	-	-	-	-	-	-	-	-	-
						FtPinG0505611300	-	-	-	-	-	-	-	-	-	-	-	-	-	-	-	-
						FtPinG0505611500	-	-	-	-	-	-	-	-	-	-	-	-	-	-	-	-
						FtPinG0580001837	-	-	-	-	-	-	-	-	-	-	-	-	-	-	-	-
						FtPinG0505611900	-	-	-	-	-	-	-	-	-	-	-	-	-	-	-	-
						FtPinG0505612100	-	-	-	-	-	-	-	-	-	-	-	-	-	-	-	-
5	40200001	40400000	35.1382	200000	35.1382	FtPinG0505663500	Zinc finger C2H2-type(IPR013087)|Zinc finger C2H2 superfamily(IPR036236)	GO:0003676	-	-	-	-	-	-	-	-	-	-	-	-	-	-
						FtPinG0505663900	PPPDE putative peptidase domain(IPR008580)	-	-	-	-	-	-	-	-	-	-	-	-	-	-	-
						FtPinG0505664200	Protein of unknown function DUF868, plant(IPR008586)	-	-	-	-	-	-	-	-	-	-	-	-	-	-	-
						FtPinG0505664500	ABC transport permease subunit MlaE, Proteobacteria(IPR003453)|ABC transporter permease MalE(IPR030802)	GO:0006810	GO:0043190	-	-	-	-	-	-	-	-	-	-	-	-	-
						FtPinG0505664800	-	-	-	-	-	-	-	-	-	-	-	-	-	-	-	-
						FtPinG0505665000	AP2/ERF domain(IPR001471)|DNA-binding domain superfamily(IPR016177)|AP2/ERF transcription factor ERF/PTI6(IPR017392)|AP2/ERF domain superfamily(IPR036955)	GO:0003677	GO:0003700	GO:0006355	-	-	-	-	-	-	-	-	-	-	-	-
						FtPinG0505665300	Ribosomal protein L39e(IPR000077)|Ribosomal protein L39e, conserved site(IPR020083)|Ribosomal protein L39e domain superfamily(IPR023626)	GO:0003735	GO:0005622	GO:0005840	GO:0006412	-	-	-	-	-	-	-	-	-	-	-
						FtPinG0505665500	-	-	-	-	-	-	-	-	-	-	-	-	-	-	-	-
						FtPinG0505665700	Nucleic acid-binding, OB-fold(IPR012340)	-	-	-	-	-	-	-	-	-	-	-	-	-	-	-
						FtPinG0505665900	-	-	-	-	-	-	-	-	-	-	-	-	-	-	-	-
						FtPinG0505666100	Aspartate/other aminotransferase(IPR000796)|Aminotransferases, class-I, pyridoxal-phosphate-binding site(IPR004838)|Aminotransferase, class I/classII(IPR004839)|Pyridoxal phosphate-dependent transferase, major domain(IPR015421)|Pyridoxal phosphate-dependent transferase domain 1(IPR015422)|Pyridoxal phosphate-dependent transferase(IPR015424)	GO:0003824	GO:0006520	GO:0008483	GO:0009058	GO:0030170	-	-	-	-	-	-	-	-	-	-
						FtPinG0505666300	Aspartate/other aminotransferase(IPR000796)|Aminotransferases, class-I, pyridoxal-phosphate-binding site(IPR004838)|Aminotransferase, class I/classII(IPR004839)|Pyridoxal phosphate-dependent transferase, major domain(IPR015421)|Pyridoxal phosphate-dependent transferase domain 1(IPR015422)|Pyridoxal phosphate-dependent transferase(IPR015424)	GO:0003824	GO:0006520	GO:0008483	GO:0009058	GO:0030170	-	-	-	-	-	-	-	-	-	-
						FtPinG0505666800	-	-	-	-	-	-	-	-	-	-	-	-	-	-	-	-
						FtPinG0505667000	-	-	-	-	-	-	-	-	-	-	-	-	-	-	-	-
5	41100001	41300000	26.4389	200000	26.4389	FtPinG0505683200	Leucine-rich repeat(IPR001611)|Leucine-rich repeat-containing N-terminal, plant-type(IPR013210)|Leucine-rich repeat domain superfamily(IPR032675)	GO:0005515	-	-	-	-	-	-	-	-	-	-	-	-	-	-
						FtPinG0505683400	IQ motif, EF-hand binding site(IPR000048)|Domain of unknown function DUF4005(IPR025064)	GO:0005515	-	-	-	-	-	-	-	-	-	-	-	-	-	-
						FtPinG0505683500	-	-	-	-	-	-	-	-	-	-	-	-	-	-	-	-
						FtPinG0505683900	Domain of unknown function DUF828(IPR008546)|Pleckstrin-like, plant(IPR013666)	-	-	-	-	-	-	-	-	-	-	-	-	-	-	-
						FtPinG0505684300	Acireductone dioxygenase ARD family(IPR004313)|RmlC-like cupin domain superfamily(IPR011051)|RmlC-like jelly roll fold(IPR014710)	GO:0010309	GO:0016491	GO:0019509	GO:0055114	-	-	-	-	-	-	-	-	-	-	-
						FtPinG0505684500	Heat shock factor (HSF)-type, DNA-binding(IPR000232)|Winged helix-like DNA-binding domain superfamily(IPR036388)|Winged helix DNA-binding domain superfamily(IPR036390)	GO:0003700	GO:0005634	GO:0006355	GO:0043565	-	-	-	-	-	-	-	-	-	-	-
						FtPinG0505684700	GOLD domain(IPR009038)|GOLD domain superfamily(IPR036598)	GOLD domain	GOLD domain superfamily	-	-	-	-	-	-	-	-	-	-	-	-	-
						FtPinG0505684900	Domain of unknown function DUF3700(IPR024286)|Nucleophile aminohydrolases, N-terminal(IPR029055)	-	-	-	-	-	-	-	-	-	-	-	-	-	-	-
						FtPinG0580001868	-	GO:0003676	GO:0008270	-	-	-	-	-	-	-	-	-	-	-	-	-
						FtPinG0505685300	Sulphate adenylyltransferase(IPR002650)|Rossmann-like alpha/beta/alpha sandwich fold(IPR014729)|PUA-like superfamily(IPR015947)|Sulphate adenylyltransferase catalytic domain(IPR024951)|ATP-sulfurylase PUA-like domain(IPR025980)	GO:0000103	GO:0004781	-	-	-	-	-	-	-	-	-	-	-	-	-
						FtPinG0505685600	P-type ATPase(IPR001757)|Cation-transporting P-type ATPase, N-terminal(IPR004014)|Cation-transporting P-type ATPase, C-terminal(IPR006068)|P-type ATPase, subfamily IIB(IPR006408)|P-type ATPase, A domain superfamily(IPR008250)|P-type ATPase, phosphorylation site(IPR018303)|HAD superfamily(IPR023214)|P-type ATPase, transmembrane domain superfamily(IPR023298)|P-type ATPase, cytoplasmic domain N(IPR0…	GO:0000166	GO:0005388	GO:0005524	GO:0016020	GO:0016021	GO:0070588	-	-	-	-	-	-	-	-	-
						FtPinG0505685700	-	-	-	-	-	-	-	-	-	-	-	-	-	-	-	-
						FtPinG0505685900	-	-	-	-	-	-	-	-	-	-	-	-	-	-	-	-
						FtPinG0505686200	EF-hand domain(IPR002048)|EF-hand domain pair(IPR011992)|EF-Hand 1, calcium-binding site(IPR018247)	GO:0005509	-	-	-	-	-	-	-	-	-	-	-	-	-	-
						FtPinG0505686400	-	-	-	-	-	-	-	-	-	-	-	-	-	-	-	-
						FtPinG0505686500	G-protein gamma-like domain(IPR015898)	GO:0004871	GO:0005834	GO:0007186	-	-	-	-	-	-	-	-	-	-	-	-
						FtPinG0505686800	Small GTP-binding protein domain(IPR005225)|Small GTPase superfamily, ARF/SAR type(IPR006689)|P-loop containing nucleoside triphosphate hydrolase(IPR027417)	GO:0005525	GO:0005622	-	-	-	-	-	-	-	-	-	-	-	-	-
						FtPinG0505687100	Pyruvate kinase(IPR001697)|Pyruvate kinase-like, insert domain superfamily(IPR011037)|Pyruvate kinase, barrel(IPR015793)|Pyruvate kinase, C-terminal(IPR015795)|Pyruvate kinase, insert domain superfamily(IPR015806)|Pyruvate/Phosphoenolpyruvate kinase-like domain superfamily(IPR015813)|Pyruvate kinase, active site(IPR018209)|Pyruvate kinase, C-terminal domain superfamily(IPR036918)	GO:0000287	GO:0003824	GO:0004743	GO:0006096	GO:0030955	-	-	-	-	-	-	-	-	-	-
5	46400001	46600000	34.7783	200000	34.7783	FtPinG0505820400	Chalcone/stilbene synthase, N-terminal(IPR001099)|Polyketide synthase, type III(IPR011141)|Chalcone/stilbene synthase, C-terminal(IPR012328)|Thiolase-like(IPR016039)	GO:0003824	GO:0008152	GO:0009058	GO:0016747	-	-	-	-	-	-	-	-	-	-	-
						FtPinG0505820600	Cytochrome P450(IPR001128)|Cytochrome P450, E-class, group I(IPR002401)|Cytochrome P450, conserved site(IPR017972)|Cytochrome P450 superfamily(IPR036396)	GO:0005506	GO:0016705	GO:0020037	GO:0055114	-	-	-	-	-	-	-	-	-	-	-
						FtPinG0505820800	Transcription factor CBF/NF-Y/archaeal histone domain(IPR003958)|Histone-fold(IPR009072)	GO:0046982	-	-	-	-	-	-	-	-	-	-	-	-	-	-
						FtPinG0580001891	-	-	-	-	-	-	-	-	-	-	-	-	-	-	-	-
						FtPinG0505821700	Cytochrome P450(IPR001128)|Cytochrome P450, E-class, group I(IPR002401)|Cytochrome P450, conserved site(IPR017972)|Cytochrome P450 superfamily(IPR036396)	GO:0005506	GO:0016705	GO:0020037	GO:0055114	-	-	-	-	-	-	-	-	-	-	-
						FtPinG0505821500	Cytochrome P450(IPR001128)|Cytochrome P450 superfamily(IPR036396)	GO:0005506	GO:0016705	GO:0020037	GO:0055114	-	-	-	-	-	-	-	-	-	-	-
						FtPinG0505821900	-	-	-	-	-	-	-	-	-	-	-	-	-	-	-	-
						FtPinG0505822200	Inositol polyphosphate-related phosphatase(IPR000300)|Endonuclease/exonuclease/phosphatase(IPR005135)|Endonuclease/exonuclease/phosphatase superfamily(IPR036691)	GO:0046856	-	-	-	-	-	-	-	-	-	-	-	-	-	-
						FtPinG0505822400	S-adenosyl-L-methionine-dependent methyltransferase(IPR029063)	-	-	-	-	-	-	-	-	-	-	-	-	-	-	-
						FtPinG0505822500	Domain of unknown function DUF569(IPR007679)|Actin-crosslinking(IPR008999)	-	-	-	-	-	-	-	-	-	-	-	-	-	-	-
						FtPinG0505822800	-	-	-	-	-	-	-	-	-	-	-	-	-	-	-	-
						FtPinG0505822900	-	-	-	-	-	-	-	-	-	-	-	-	-	-	-	-
						FtPinG0505823100	Histidine phosphatase superfamily, clade-2(IPR000560)|Histidine phosphatase superfamily(IPR029033)|Histidine acid phosphatase active site(IPR033379)	-	-	-	-	-	-	-	-	-	-	-	-	-	-	-
						FtPinG0505823300	P-type ATPase(IPR001757)|Cation-transporting P-type ATPase, N-terminal(IPR004014)|P-type ATPase, subfamily IIIA(IPR006534)|P-type ATPase, A domain superfamily(IPR008250)|P-type ATPase, phosphorylation site(IPR018303)|P-type ATPase, transmembrane domain superfamily(IPR023298)|P-type ATPase, cytoplasmic domain N(IPR023299)|HAD-like superfamily(IPR036412)	GO:0000166	GO:0008553	GO:0016021	GO:0120029	-	-	-	-	-	-	-	-	-	-	-
						FtPinG0505823600	Thioredoxin(IPR005746)|Thioredoxin domain(IPR013766)|Thioredoxin-like superfamily(IPR036249)	GO:0006662	GO:0015035	GO:0045454	-	-	-	-	-	-	-	-	-	-	-	-
						FtPinG0505823800	-	-	-	-	-	-	-	-	-	-	-	-	-	-	-	-
						FtPinG0505824000	Thioredoxin(IPR005746)|Thioredoxin domain(IPR013766)|Thioredoxin, conserved site(IPR017937)|Thioredoxin-like superfamily(IPR036249)	GO:0006662	GO:0015035	GO:0045454	-	-	-	-	-	-	-	-	-	-	-	-
						FtPinG0505824200	Thioredoxin(IPR005746)|Thioredoxin domain(IPR013766)|Thioredoxin-like superfamily(IPR036249)	GO:0006662	GO:0015035	GO:0045454	-	-	-	-	-	-	-	-	-	-	-	-
						FtPinG0505824900	Protein DMP(IPR007770)	-	-	-	-	-	-	-	-	-	-	-	-	-	-	-
						FtPinG0505825100	Pre-mRNA cleavage complex subunit Clp1, C-terminal(IPR010655)|P-loop containing nucleoside triphosphate hydrolase(IPR027417)|Polyribonucleotide 5'-hydroxyl-kinase Clp1, P-loop domain(IPR032319)|Clp1, N-terminal beta-sandwich domain(IPR032324)|Clp1, C-terminal domain superfamily(IPR038238)|Clp1, N-terminal beta-sandwich domain superfamily(IPR038239)	GO:0005849	GO:0031124	-	-	-	-	-	-	-	-	-	-	-	-	-
5	49600001	49800000	34.4092	200000	34.4092	FtPinG0505904800	NADH-ubiquinone reductase complex 1 MLRQ subunit(IPR010530)	-	-	-	-	-	-	-	-	-	-	-	-	-	-	-
						FtPinG0505905000	Fibrillarin(IPR000692)|Fibrillarin, conserved site(IPR020813)|S-adenosyl-L-methionine-dependent methyltransferase(IPR029063)	GO:0003723	GO:0006364	GO:0008168	-	-	-	-	-	-	-	-	-	-	-	-
						FtPinG0505905200	EF-hand domain(IPR002048)|EF-hand domain pair(IPR011992)|EF-Hand 1, calcium-binding site(IPR018247)	GO:0005509	-	-	-	-	-	-	-	-	-	-	-	-	-	-
						FtPinG0505905300	Double-stranded RNA-binding domain(IPR014720)	-	-	-	-	-	-	-	-	-	-	-	-	-	-	-
						FtPinG0505905500	Myc-type, basic helix-loop-helix (bHLH) domain(IPR011598)|Helix-loop-helix DNA-binding domain superfamily(IPR036638)	GO:0046983	-	-	-	-	-	-	-	-	-	-	-	-	-	-
						FtPinG0505905800	-	-	-	-	-	-	-	-	-	-	-	-	-	-	-	-
						FtPinG0505905900	-	-	-	-	-	-	-	-	-	-	-	-	-	-	-	-
						FtPinG0505906200	SANT/Myb domain(IPR001005)|Homeobox-like domain superfamily(IPR009057)	GO:0003677	-	-	-	-	-	-	-	-	-	-	-	-	-	-
						FtPinG0505906400	-	-	-	-	-	-	-	-	-	-	-	-	-	-	-	-
						FtPinG0505906500	-	-	-	-	-	-	-	-	-	-	-	-	-	-	-	-
						FtPinG0505907000	Aldo/keto reductase, conserved site(IPR018170)|Aldo/keto reductase(IPR020471)|NADP-dependent oxidoreductase domain(IPR023210)|NADP-dependent oxidoreductase domain superfamily(IPR036812)	GO:0016491	GO:0055114	-	-	-	-	-	-	-	-	-	-	-	-	-
						FtPinG0505907200	Aldo/keto reductase, conserved site(IPR018170)|Aldo/keto reductase(IPR020471)|NADP-dependent oxidoreductase domain(IPR023210)|NADP-dependent oxidoreductase domain superfamily(IPR036812)	GO:0016491	GO:0055114	-	-	-	-	-	-	-	-	-	-	-	-	-
						FtPinG0505907300	-	-	-	-	-	-	-	-	-	-	-	-	-	-	-	-
						FtPinG0580001903	-	GO:0003676	GO:0008270	-	-	-	-	-	-	-	-	-	-	-	-	-
						FtPinG0505907800	-	-	-	-	-	-	-	-	-	-	-	-	-	-	-	-
						FtPinG0505908000	Aldo/keto reductase, conserved site(IPR018170)|Aldo/keto reductase(IPR020471)|NADP-dependent oxidoreductase domain(IPR023210)|NADP-dependent oxidoreductase domain superfamily(IPR036812)	GO:0016491	GO:0055114	-	-	-	-	-	-	-	-	-	-	-	-	-
						FtPinG0505908200	Aldo/keto reductase, conserved site(IPR018170)|Aldo/keto reductase(IPR020471)|NADP-dependent oxidoreductase domain(IPR023210)|NADP-dependent oxidoreductase domain superfamily(IPR036812)	GO:0016491	GO:0055114	-	-	-	-	-	-	-	-	-	-	-	-	-
						FtPinG0505908800	Aldo/keto reductase, conserved site(IPR018170)|NADP-dependent oxidoreductase domain(IPR023210)|NADP-dependent oxidoreductase domain superfamily(IPR036812)	GO:0016491	GO:0055114	-	-	-	-	-	-	-	-	-	-	-	-	-
						FtPinG0505908900	Heavy metal-associated domain, HMA(IPR006121)|Heavy metal-associated domain superfamily(IPR036163)	GO:0030001	GO:0046872	-	-	-	-	-	-	-	-	-	-	-	-	-
						FtPinG0505909100	Glycosyltransferase, ALG3(IPR007873)	GO:0005783	GO:0016021	GO:0016758	-	-	-	-	-	-	-	-	-	-	-	-
						FtPinG0505909400	-	-	-	-	-	-	-	-	-	-	-	-	-	-	-	-
						FtPinG0580001904	-	-	-	-	-	-	-	-	-	-	-	-	-	-	-	-
						FtPinG0505909600	-	-	-	-	-	-	-	-	-	-	-	-	-	-	-	-
						FtPinG0505909700	-	-	-	-	-	-	-	-	-	-	-	-	-	-	-	-
5	51400001	51600000	226.838	200000	226.838	FtPinG0505951300	Exocyst complex component Exo70(IPR004140)|Cullin repeat-like-containing domain superfamily(IPR016159)	GO:0000145	GO:0006887	-	-	-	-	-	-	-	-	-	-	-	-	-
						FtPinG0505951600	-	-	-	-	-	-	-	-	-	-	-	-	-	-	-	-
						FtPinG0505951800	-	-	-	-	-	-	-	-	-	-	-	-	-	-	-	-
						FtPinG0505952000	Nucleoside diphosphate kinase(IPR001564)|Nucleoside diphosphate kinase, active site(IPR023005)|Nucleoside diphosphate kinase-like domain(IPR034907)|Nucleoside diphosphate kinase-like domain superfamily(IPR036850)	GO:0004550	GO:0006165	GO:0006183	GO:0006228	GO:0006241	-	-	-	-	-	-	-	-	-	-
						FtPinG0505952200	von Willebrand factor, type A(IPR002035)|von Willebrand factor A-like domain superfamily(IPR036465)	-	-	-	-	-	-	-	-	-	-	-	-	-	-	-
						FtPinG0505952300	Fungal lipase-like domain(IPR002921)|Mono-/di-acylglycerol lipase, N-terminal(IPR005592)|Alpha/Beta hydrolase fold(IPR029058)	GO:0006629	GO:0016042	-	-	-	-	-	-	-	-	-	-	-	-	-
						FtPinG0505952500	Protein of unknown function DUF1677, plant(IPR012876)	-	-	-	-	-	-	-	-	-	-	-	-	-	-	-
						FtPinG0505952800	Sodium/calcium exchanger membrane region(IPR004837)	GO:0016021	GO:0055085	-	-	-	-	-	-	-	-	-	-	-	-	-
						FtPinG0505952900	-	-	-	-	-	-	-	-	-	-	-	-	-	-	-	-
						FtPinG0505953200	CobW/HypB/UreG, nucleotide-binding domain(IPR003495)|Cobalamin (vitamin B12) biosynthesis CobW-like, C-terminal(IPR011629)|P-loop containing nucleoside triphosphate hydrolase(IPR027417)|CobW-like, C-terminal domain superfamily(IPR036627)	-	-	-	-	-	-	-	-	-	-	-	-	-	-	-
						FtPinG0505953300	Leucine-rich repeat(IPR001611)|Leucine-rich repeat domain superfamily(IPR032675)	GO:0005515	-	-	-	-	-	-	-	-	-	-	-	-	-	-
						FtPinG0505953500	Complex I subunit NDUFS6(IPR020163)	-	-	-	-	-	-	-	-	-	-	-	-	-	-	-
						FtPinG0505953700	Heat shock protein 70 family(IPR013126)	-	-	-	-	-	-	-	-	-	-	-	-	-	-	-
						FtPinG0505953900	Glucose-methanol-choline oxidoreductase, N-terminal(IPR000172)|Glucose-methanol-choline oxidoreductase, C-terminal(IPR007867)|Long-chain-alcohol oxidase(IPR012400)|FAD/NAD(P)-binding domain superfamily(IPR036188)	GO:0016614	GO:0046577	GO:0050660	GO:0055114	-	-	-	-	-	-	-	-	-	-	-
						FtPinG0505954100	Ribosomal protein S15(IPR000589)|Ribosomal protein S15, bacterial-type(IPR005290)|S15/NS1, RNA-binding(IPR009068)	GO:0003735	GO:0005622	GO:0005840	GO:0006412	-	-	-	-	-	-	-	-	-	-	-
						FtPinG0505954600	P-type ATPase(IPR001757)|Cation-transporting P-type ATPase, N-terminal(IPR004014)|P-type ATPase, subfamily IIIA(IPR006534)|P-type ATPase, A domain superfamily(IPR008250)|P-type ATPase, phosphorylation site(IPR018303)|P-type ATPase, transmembrane domain superfamily(IPR023298)|P-type ATPase, cytoplasmic domain N(IPR023299)|HAD-like superfamily(IPR036412)	GO:0000166	GO:0008553	GO:0016021	GO:0120029	-	-	-	-	-	-	-	-	-	-	-
						FtPinG0505954700	Heat shock protein 70 family(IPR013126)|Heat shock protein 70, conserved site(IPR018181)|Heat shock protein 70kD, peptide-binding domain superfamily(IPR029047)|Heat shock protein 70kD, C-terminal domain superfamily(IPR029048)	-	-	-	-	-	-	-	-	-	-	-	-	-	-	-
						FtPinG0505955000	Snapin/Pallidin/Snn1(IPR028119)	-	-	-	-	-	-	-	-	-	-	-	-	-	-	-
						FtPinG0505955200	Golgi SNAP receptor complex, subunit 1(IPR023601)	GO:0000139	GO:0005801	GO:0006888	GO:0016021	-	-	-	-	-	-	-	-	-	-	-
						FtPinG0505955400	Protein of unknown function DUF1068(IPR010471)	-	-	-	-	-	-	-	-	-	-	-	-	-	-	-
						FtPinG0505955600	Ribonuclease CAF1(IPR006941)|Ribonuclease H-like superfamily(IPR012337)|Ribonuclease H superfamily(IPR036397)	GO:0003676	-	-	-	-	-	-	-	-	-	-	-	-	-	-
						FtPinG0505955700	Ribosomal protein S12e(IPR000530)|Ribosomal protein L7Ae/L30e/S12e/Gadd45(IPR004038)|50S ribosomal protein L30e-like(IPR029064)	GO:0003735	GO:0005622	GO:0005840	GO:0006412	-	-	-	-	-	-	-	-	-	-	-
						FtPinG0505956200	Zinc finger C2H2-type(IPR013087)|Zinc finger C2H2 superfamily(IPR036236)	GO:0003676	-	-	-	-	-	-	-	-	-	-	-	-	-	-
						FtPinG0505956600	MIR motif(IPR016093)|Mir domain superfamily(IPR036300)	GO:0016020	-	-	-	-	-	-	-	-	-	-	-	-	-	-
						FtPinG0505956700	-	-	-	-	-	-	-	-	-	-	-	-	-	-	-	-
						FtPinG0505956900	WRKY domain(IPR003657)|WRKY domain superfamily(IPR036576)	GO:0003700	GO:0006355	GO:0043565	-	-	-	-	-	-	-	-	-	-	-	-
						FtPinG0505957200	Mg2+ transporter protein, CorA-like/Zinc transport protein ZntB(IPR002523)	GO:0016020	GO:0030001	GO:0046873	GO:0055085	-	-	-	-	-	-	-	-	-	-	-
5	53100001	53400000	36.4099	300000	36.4099	FtPinG0506006600	Proton-dependent oligopeptide transporter family(IPR000109)|Major facilitator superfamily domain(IPR020846)|MFS transporter superfamily(IPR036259)	GO:0016020	GO:0022857	GO:0055085	-	-	-	-	-	-	-	-	-	-	-	-
						FtPinG0506006700	DC1(IPR004146)	-	-	-	-	-	-	-	-	-	-	-	-	-	-	-
						FtPinG0506006900	DC1(IPR004146)	-	-	-	-	-	-	-	-	-	-	-	-	-	-	-
						FtPinG0506007300	LSM domain, eukaryotic/archaea-type(IPR001163)|LSM domain superfamily(IPR010920)|Small ribonucleoprotein associated, SmB/SmN(IPR017131)	-	-	-	-	-	-	-	-	-	-	-	-	-	-	-
						FtPinG0506007600	Domain of unknown function DUF588(IPR006702)	-	-	-	-	-	-	-	-	-	-	-	-	-	-	-
						FtPinG0506007800	Cytochrome c1(IPR002326)|Cytochrome c1, transmembrane anchor, C-terminal(IPR021157)|Cytochrome c-like domain superfamily(IPR036909)	GO:0009055	GO:0020037	-	-	-	-	-	-	-	-	-	-	-	-	-
						FtPinG0580001917	-	-	-	-	-	-	-	-	-	-	-	-	-	-	-	-
						FtPinG0506008000	Elongator complex protein 6(IPR018627)	GO:0002098	GO:0033588	-	-	-	-	-	-	-	-	-	-	-	-	-
						FtPinG0506008300	EamA domain(IPR000620)	GO:0016020	GO:0016021	-	-	-	-	-	-	-	-	-	-	-	-	-
						FtPinG0506008500	Alpha/beta hydrolase fold-1(IPR000073)|Serine aminopeptidase, S33(IPR022742)|Alpha/Beta hydrolase fold(IPR029058)	-	-	-	-	-	-	-	-	-	-	-	-	-	-	-
						FtPinG0506008700	Chalcone isomerase(IPR016087)|Chalcone isomerase, 3-layer sandwich(IPR016088)|Chalcone isomerase, orthogonal bundle domain superfamily(IPR016089)|Chalcone isomerase superfamily(IPR036298)	GO:0016872	-	-	-	-	-	-	-	-	-	-	-	-	-	-
						FtPinG0506009100	Zinc finger, PHD-type(IPR001965)|SAP domain(IPR003034)|Zinc finger, MIZ-type(IPR004181)|Zinc finger, FYVE/PHD-type(IPR011011)|Zinc finger, RING/FYVE/PHD-type(IPR013083)|Zinc finger, PHD-type, conserved site(IPR019786)|SAP domain superfamily(IPR036361)	GO:0008270	-	-	-	-	-	-	-	-	-	-	-	-	-	-
						FtPinG0506009500	Tetraspanin/Peripherin(IPR018499)	GO:0016021	-	-	-	-	-	-	-	-	-	-	-	-	-	-
						FtPinG0506009700	Mlo-related protein(IPR004326)	GO:0006952	GO:0016021	-	-	-	-	-	-	-	-	-	-	-	-	-
						FtPinG0506010200	Protein kinase domain(IPR000719)|Serine/threonine-protein kinase, active site(IPR008271)|Protein kinase-like domain superfamily(IPR011009)|Protein kinase, ATP binding site(IPR017441)	GO:0004672	GO:0005524	GO:0006468	-	-	-	-	-	-	-	-	-	-	-	-
						FtPinG0506010300	-	-	-	-	-	-	-	-	-	-	-	-	-	-	-	-
						FtPinG0506010500	START domain(IPR002913)|START-like domain superfamily(IPR023393)	GO:0008289	-	-	-	-	-	-	-	-	-	-	-	-	-	-
						FtPinG0506010700	Protein ENHANCED DISEASE RESISTANCE 2, C-terminal(IPR009769)	-	-	-	-	-	-	-	-	-	-	-	-	-	-	-
						FtPinG0506011200	-	-	-	-	-	-	-	-	-	-	-	-	-	-	-	-
						FtPinG0580001918	-	GO:0003676	GO:0008270	-	-	-	-	-	-	-	-	-	-	-	-	-
						FtPinG0506011300	Pentatricopeptide repeat(IPR002885)|Tetratricopeptide-like helical domain superfamily(IPR011990)	GO:0005515	-	-	-	-	-	-	-	-	-	-	-	-	-	-
						FtPinG0506011500	NADP-dependent oxidoreductase domain(IPR023210)|NADP-dependent oxidoreductase domain superfamily(IPR036812)	-	-	-	-	-	-	-	-	-	-	-	-	-	-	-
						FtPinG0506011700	NADP-dependent oxidoreductase domain(IPR023210)|NADP-dependent oxidoreductase domain superfamily(IPR036812)	-	-	-	-	-	-	-	-	-	-	-	-	-	-	-
						FtPinG0506012300	-	-	-	-	-	-	-	-	-	-	-	-	-	-	-	-
						FtPinG0506012500	Disulphide isomerase(IPR005788)|Protein disulphide isomerase(IPR005792)|Thioredoxin domain(IPR013766)|Thioredoxin, conserved site(IPR017937)|Thioredoxin-like superfamily(IPR036249)	GO:0005783	GO:0016853	GO:0045454	-	-	-	-	-	-	-	-	-	-	-	-
						FtPinG0506012900	Chalcone/stilbene synthase, N-terminal(IPR001099)|Polyketide synthase, type III(IPR011141)|Chalcone/stilbene synthase, C-terminal(IPR012328)|Thiolase-like(IPR016039)	GO:0003824	GO:0008152	GO:0009058	GO:0016747	-	-	-	-	-	-	-	-	-	-	-
						FtPinG0506013300	Patatin-like phospholipase domain(IPR002641)|Acyl transferase/acyl hydrolase/lysophospholipase(IPR016035)	GO:0006629	GO:0008152	-	-	-	-	-	-	-	-	-	-	-	-	-
						FtPinG0506013700	-	-	-	-	-	-	-	-	-	-	-	-	-	-	-	-
						FtPinG0506014000	Chlorophyll A-B binding protein(IPR022796)|Chlorophyll a/b binding domain superfamily(IPR023329)	-	-	-	-	-	-	-	-	-	-	-	-	-	-	-
						FtPinG0506014100	Armadillo(IPR000225)|U box domain(IPR003613)|Armadillo-like helical(IPR011989)|Zinc finger, RING/FYVE/PHD-type(IPR013083)|Armadillo-type fold(IPR016024)	GO:0004842	GO:0005488	GO:0005515	GO:0016567	-	-	-	-	-	-	-	-	-	-	-
						FtPinG0506014600	ABC transporter-like(IPR003439)|AAA+ ATPase domain(IPR003593)|ABC transporter, conserved site(IPR017871)|P-loop containing nucleoside triphosphate hydrolase(IPR027417)	GO:0005524	GO:0016887	-	-	-	-	-	-	-	-	-	-	-	-	-
						FtPinG0506014700	Serine-threonine/tyrosine-protein kinase, catalytic domain(IPR001245)|Protein kinase-like domain superfamily(IPR011009)|Protein kinase, ATP binding site(IPR017441)	GO:0004672	GO:0005524	GO:0006468	-	-	-	-	-	-	-	-	-	-	-	-
						FtPinG0506015000	PDZ superfamily(IPR036034)	GO:0005515	-	-	-	-	-	-	-	-	-	-	-	-	-	-
						FtPinG0506015300	Armadillo(IPR000225)|Kinesin motor domain(IPR001752)|Armadillo-like helical(IPR011989)|Armadillo-type fold(IPR016024)|Kinesin motor domain, conserved site(IPR019821)|P-loop containing nucleoside triphosphate hydrolase(IPR027417)|Kinesin motor domain superfamily(IPR036961)	GO:0003777	GO:0005488	GO:0005515	GO:0005524	GO:0007018	GO:0008017	-	-	-	-	-	-	-	-	-
						FtPinG0506015600	Glycoside hydrolase family 47(IPR001382)|Six-hairpin glycosidase-like superfamily(IPR012341)|Seven-hairpin glycosidases(IPR036026)	GO:0003824	GO:0004571	GO:0005509	GO:0016020	-	-	-	-	-	-	-	-	-	-	-
						FtPinG0506016000	CASTOR/POLLUX/SYM8 ion channels(IPR010420)|Regulator of K+ conductance, C-terminal domain superfamily(IPR036721)	GO:0006813	-	-	-	-	-	-	-	-	-	-	-	-	-	-
5	53500001	53700000	30.7796	200000	30.7796	FtPinG0506017800	NADH dehydrogenase ubiquinone Fe-S protein 4, mitochondrial(IPR006885)|NADH dehydrogenase ubiquinone Fe-S protein 4-like superfamily(IPR038532)	GO:0016651	GO:0022900	-	-	-	-	-	-	-	-	-	-	-	-	-
						FtPinG0506018100	F-box domain(IPR001810)|F-box-like domain superfamily(IPR036047)	GO:0005515	-	-	-	-	-	-	-	-	-	-	-	-	-	-
						FtPinG0506018500	-	-	-	-	-	-	-	-	-	-	-	-	-	-	-	-
						FtPinG0506018800	Tetratricopeptide-like helical domain superfamily(IPR011990)	GO:0005515	-	-	-	-	-	-	-	-	-	-	-	-	-	-
						FtPinG0506019000	RNA recognition motif domain(IPR000504)|Nucleotide-binding alpha-beta plait domain superfamily(IPR012677)|Spen paralogue and orthologue SPOC, C-terminal(IPR012921)|RNA-binding domain superfamily(IPR035979)	GO:0003676	-	-	-	-	-	-	-	-	-	-	-	-	-	-
						FtPinG0506019300	Lateral organ boundaries, LOB(IPR004883)	-	-	-	-	-	-	-	-	-	-	-	-	-	-	-
						FtPinG0506019600	-	-	-	-	-	-	-	-	-	-	-	-	-	-	-	-
						FtPinG0506019700	Acyl-CoA-binding protein, ACBP(IPR000582)|FERM/acyl-CoA-binding protein superfamily(IPR014352)|Acyl-CoA binding protein superfamily(IPR035984)	GO:0000062	-	-	-	-	-	-	-	-	-	-	-	-	-	-
						FtPinG0506019900	SNARE(IPR010989)|Syntaxin 6, N-terminal(IPR015260)	GO:0016020	GO:0016192	GO:0048193	-	-	-	-	-	-	-	-	-	-	-	-
						FtPinG0506020200	Protein of unknown function DUF620(IPR006873)|NAD(P)-binding domain superfamily(IPR036291)	-	-	-	-	-	-	-	-	-	-	-	-	-	-	-
						FtPinG0506020400	Pumilio RNA-binding repeat(IPR001313)|Armadillo-like helical(IPR011989)|Armadillo-type fold(IPR016024)	GO:0003723	GO:0005488	-	-	-	-	-	-	-	-	-	-	-	-	-
						FtPinG0506020600	NRAMP family(IPR001046)	GO:0016020	GO:0030001	GO:0046873	-	-	-	-	-	-	-	-	-	-	-	-
						FtPinG0506020800	NRAMP family(IPR001046)	GO:0016020	GO:0030001	GO:0046873	-	-	-	-	-	-	-	-	-	-	-	-
						FtPinG0506021000	Cytochrome P450(IPR001128)|Cytochrome P450, E-class, group I(IPR002401)|Cytochrome P450, conserved site(IPR017972)|Cytochrome P450 superfamily(IPR036396)	GO:0005506	GO:0016705	GO:0020037	GO:0055114	-	-	-	-	-	-	-	-	-	-	-
						FtPinG0506021300	Cyclin, C-terminal domain(IPR004367)|Cyclin, N-terminal(IPR006671)|Cyclin-like(IPR013763)|Cyclin-like superfamily(IPR036915)	GO:0005634	-	-	-	-	-	-	-	-	-	-	-	-	-	-
						FtPinG0506021500	F-box domain(IPR001810)|F-box-like domain superfamily(IPR036047)	GO:0005515	-	-	-	-	-	-	-	-	-	-	-	-	-	-
						FtPinG0506021800	SANT/Myb domain(IPR001005)|Homeobox-like domain superfamily(IPR009057)	GO:0003677	-	-	-	-	-	-	-	-	-	-	-	-	-	-
						FtPinG0506021900	Calponin homology domain(IPR001715)|EB1, C-terminal(IPR004953)|EB1, C-terminal domain superfamily(IPR036133)|CH domain superfamily(IPR036872)	GO:0005515	GO:0008017	-	-	-	-	-	-	-	-	-	-	-	-	-
						FtPinG0506022200	Cyclin, C-terminal domain(IPR004367)|Cyclin, N-terminal(IPR006671)|Cyclin-like(IPR013763)|Cyclin-like superfamily(IPR036915)	GO:0005634	-	-	-	-	-	-	-	-	-	-	-	-	-	-
						FtPinG0506022400	-	-	-	-	-	-	-	-	-	-	-	-	-	-	-	-
						FtPinG0506022500	F-box domain(IPR001810)|Leucine-rich repeat, cysteine-containing subtype(IPR006553)|Leucine-rich repeat domain superfamily(IPR032675)|F-box-like domain superfamily(IPR036047)	GO:0005515	-	-	-	-	-	-	-	-	-	-	-	-	-	-
						FtPinG0506022800	PQ-loop repeat(IPR006603)|Mannose-P-dolichol utilization defect 1 protein(IPR016817)	-	-	-	-	-	-	-	-	-	-	-	-	-	-	-
						FtPinG0506022900	Transcription factor MYC/MYB N-terminal(IPR025610)	-	-	-	-	-	-	-	-	-	-	-	-	-	-	-
						FtPinG0506023200	SPRY domain(IPR003877)|Concanavalin A-like lectin/glucanase domain superfamily(IPR013320)	GO:0005515	-	-	-	-	-	-	-	-	-	-	-	-	-	-
						FtPinG0506023300	Zinc finger C2H2-type(IPR013087)|Zinc finger C2H2 superfamily(IPR036236)	GO:0003676	-	-	-	-	-	-	-	-	-	-	-	-	-	-
5	53800001	54200000	49.2897	400000	49.2897	FtPinG0506027200	-	-	-	-	-	-	-	-	-	-	-	-	-	-	-	-
						FtPinG0506027300	Pectinesterase, catalytic(IPR000070)|Pectin lyase fold/virulence factor(IPR011050)|Pectin lyase fold(IPR012334)	GO:0005618	GO:0030599	GO:0042545	-	-	-	-	-	-	-	-	-	-	-	-
						FtPinG0506027600	CRAL-TRIO lipid binding domain(IPR001251)|CRAL/TRIO, N-terminal domain(IPR011074)|CRAL/TRIO, N-terminal domain superfamily(IPR036273)|CRAL-TRIO lipid binding domain superfamily(IPR036865)	-	-	-	-	-	-	-	-	-	-	-	-	-	-	-
						FtPinG0506027900	Tubby, C-terminal(IPR000007)|F-box domain(IPR001810)|Tubby, C-terminal, conserved site(IPR018066)|Tubby-like, C-terminal(IPR025659)|F-box-like domain superfamily(IPR036047)	GO:0005515	-	-	-	-	-	-	-	-	-	-	-	-	-	-
						FtPinG0506028200	Transcription factor, MADS-box(IPR002100)|MADS SRF-like(IPR033897)|Transcription factor, MADS-box superfamily(IPR036879)	GO:0000982	GO:0000987	GO:0003677	GO:0045944	GO:0046983	-	-	-	-	-	-	-	-	-	-
						FtPinG0506028400	Pentatricopeptide repeat(IPR002885)|Tetratricopeptide-like helical domain superfamily(IPR011990)|Pentacotripeptide-repeat region of PRORP(IPR033443)	GO:0005515	-	-	-	-	-	-	-	-	-	-	-	-	-	-
						FtPinG0506028600	Protein of unknown function DUF309(IPR005500)|TTHA0068-like superfamily(IPR023203)	-	-	-	-	-	-	-	-	-	-	-	-	-	-	-
						FtPinG0506028700	Peptidase S9, prolyl oligopeptidase, catalytic domain(IPR001375)|Peptidase S9, serine active site(IPR002471)|Six-bladed beta-propeller, TolB-like(IPR011042)|WD40-like Beta Propeller(IPR011659)|Alpha/Beta hydrolase fold(IPR029058)	GO:0004252	GO:0006508	GO:0008236	-	-	-	-	-	-	-	-	-	-	-	-
						FtPinG0506029000	Protein Pet100(IPR018625)	GO:0005739	GO:0033617	-	-	-	-	-	-	-	-	-	-	-	-	-
						FtPinG0506029100	Glycosyl transferase, family 1(IPR001296)	-	-	-	-	-	-	-	-	-	-	-	-	-	-	-
						FtPinG0506029300	TRAPP II complex, TRAPPC10(IPR022233)	-	-	-	-	-	-	-	-	-	-	-	-	-	-	-
						FtPinG0506030100	-	-	-	-	-	-	-	-	-	-	-	-	-	-	-	-
						FtPinG0506030300	Arf GTPase activating protein(IPR001164)|ARFGAP/RecO-like zinc finger(IPR037278)|ArfGAP domain superfamily(IPR038508)	GO:0005096	-	-	-	-	-	-	-	-	-	-	-	-	-	-
						FtPinG0506031200	ABA/WDS induced protein(IPR003496)	GO:0006950	-	-	-	-	-	-	-	-	-	-	-	-	-	-
						FtPinG0506031300	-	-	-	-	-	-	-	-	-	-	-	-	-	-	-	-
						FtPinG0506031600	-	-	-	-	-	-	-	-	-	-	-	-	-	-	-	-
						FtPinG0506031800	Tubby, C-terminal(IPR000007)|F-box domain(IPR001810)|Tubby, C-terminal, conserved site(IPR018066)|Tubby-like, C-terminal(IPR025659)|F-box-like domain superfamily(IPR036047)	GO:0005515	-	-	-	-	-	-	-	-	-	-	-	-	-	-
						FtPinG0506031900	Ribosomal protein L26/L24, eukaryotic/archaeal(IPR005756)|KOW(IPR005824)|Ribosomal protein L24/L26, conserved site(IPR005825)|Translation protein SH3-like domain superfamily(IPR008991)|Ribosomal protein L2, domain 2(IPR014722)	GO:0003735	GO:0005622	GO:0005840	GO:0006412	GO:0015934	-	-	-	-	-	-	-	-	-	-
						FtPinG0506032200	-	-	-	-	-	-	-	-	-	-	-	-	-	-	-	-
						FtPinG0506032400	-	-	-	-	-	-	-	-	-	-	-	-	-	-	-	-
						FtPinG0506032600	EamA domain(IPR000620)	GO:0016020	GO:0016021	-	-	-	-	-	-	-	-	-	-	-	-	-
						FtPinG0506032800	SANT/Myb domain(IPR001005)	-	-	-	-	-	-	-	-	-	-	-	-	-	-	-
						FtPinG0506033000	-	-	-	-	-	-	-	-	-	-	-	-	-	-	-	-
						FtPinG0506033400	Ccc1 family(IPR008217)	-	-	-	-	-	-	-	-	-	-	-	-	-	-	-
						FtPinG0506033500	-	-	-	-	-	-	-	-	-	-	-	-	-	-	-	-
						FtPinG0506033900	Basic-leucine zipper domain(IPR004827)	GO:0003700	GO:0006355	-	-	-	-	-	-	-	-	-	-	-	-	-
						FtPinG0506034100	F-box domain(IPR001810)|Kelch-type beta propeller(IPR015915)|F-box-like domain superfamily(IPR036047)	GO:0005515	-	-	-	-	-	-	-	-	-	-	-	-	-	-
						FtPinG0506034500	Protein kinase domain(IPR000719)|Serine-threonine/tyrosine-protein kinase, catalytic domain(IPR001245)|Serine/threonine-protein kinase, active site(IPR008271)|Protein kinase-like domain superfamily(IPR011009)	GO:0004672	GO:0005524	GO:0006468	-	-	-	-	-	-	-	-	-	-	-	-
						FtPinG0506034900	-	-	-	-	-	-	-	-	-	-	-	-	-	-	-	-
						FtPinG0506035100	Zinc finger, FYVE/PHD-type(IPR011011)|Zinc finger, RING/FYVE/PHD-type(IPR013083)	-	-	-	-	-	-	-	-	-	-	-	-	-	-	-
						FtPinG0506035300	-	-	-	-	-	-	-	-	-	-	-	-	-	-	-	-
						FtPinG0506035600	Organic solute transporter subunit alpha/Transmembrane protein 184(IPR005178)	-	-	-	-	-	-	-	-	-	-	-	-	-	-	-
						FtPinG0506035800	Fatty acid desaturase, type 2(IPR005067)|Fatty acid desaturase type 2, conserved site(IPR005803)|Ferritin-like superfamily(IPR009078)|Ribonucleotide reductase-like(IPR012348)	GO:0006631	GO:0006633	GO:0016491	GO:0045300	GO:0055114	-	-	-	-	-	-	-	-	-	-
						FtPinG0506036500	Plant peroxidase(IPR000823)|Haem peroxidase, plant/fungal/bacterial(IPR002016)|Haem peroxidase(IPR010255)|Peroxidases heam-ligand binding site(IPR019793)|Peroxidase, active site(IPR019794)|Secretory peroxidase(IPR033905)	GO:0004601	GO:0006979	GO:0020037	GO:0042744	GO:0055114	-	-	-	-	-	-	-	-	-	-
						FtPinG0506036800	Pentatricopeptide repeat(IPR002885)|Tetratricopeptide-like helical domain superfamily(IPR011990)	GO:0005515	-	-	-	-	-	-	-	-	-	-	-	-	-	-
						FtPinG0506037000	-	-	-	-	-	-	-	-	-	-	-	-	-	-	-	-
						FtPinG0506037200	Ribosome maturation protein Sdo1/SBDS(IPR002140)|Ribosome maturation protein SBDS, conserved site(IPR018023)|Ribosome maturation protein SBDS, C-terminal(IPR018978)|Ribosome maturation protein SBDS, N-terminal(IPR019783)|Ribosome maturation protein SBDS, N-terminal domain superfamily(IPR036786)|Ribosome maturation protein Sdo1/SBDS, central domain superfamily(IPR037188)	GO:0042254	GO:0042256	-	-	-	-	-	-	-	-	-	-	-	-	-
						FtPinG0506037400	F-box domain(IPR001810)|Leucine-rich repeat, cysteine-containing subtype(IPR006553)|Leucine-rich repeat domain superfamily(IPR032675)|F-box-like domain superfamily(IPR036047)	GO:0005515	-	-	-	-	-	-	-	-	-	-	-	-	-	-
						FtPinG0506037600	Dehydrogenase, E1 component(IPR001017)|Thiamin diphosphate-binding fold(IPR029061)	GO:0008152	GO:0016624	-	-	-	-	-	-	-	-	-	-	-	-	-
						FtPinG0506038200	Zinc finger, PHD-type(IPR001965)|Zinc finger, FYVE/PHD-type(IPR011011)|Zinc finger, PHD-type, conserved site(IPR019786)|Zinc finger, PHD-finger(IPR019787)	-	-	-	-	-	-	-	-	-	-	-	-	-	-	-
						FtPinG0506038300	BTB/POZ domain(IPR000210)|SKP1/BTB/POZ domain superfamily(IPR011333)	GO:0005515	-	-	-	-	-	-	-	-	-	-	-	-	-	-
						FtPinG0506038800	-	-	-	-	-	-	-	-	-	-	-	-	-	-	-	-
						FtPinG0506038600	SET domain(IPR001214)|Post-SET domain(IPR003616)|AWS domain(IPR006560)|Zinc finger, CW-type(IPR011124)	GO:0005515	GO:0005634	GO:0008270	GO:0018024	-	-	-	-	-	-	-	-	-	-	-
						FtPinG0506038900	Zinc finger, RING-type(IPR001841)|Zinc finger, RING/FYVE/PHD-type(IPR013083)|RING-type zinc-finger, LisH dimerisation motif(IPR027370)	-	-	-	-	-	-	-	-	-	-	-	-	-	-	-
						FtPinG0506039100	WD40 repeat(IPR001680)|WD40/YVTN repeat-like-containing domain superfamily(IPR015943)|WD40 repeat, conserved site(IPR019775)|G-protein beta WD-40 repeat(IPR020472)|WD40-repeat-containing domain superfamily(IPR036322)	GO:0005515	-	-	-	-	-	-	-	-	-	-	-	-	-	-
						FtPinG0506039300	Dolichol-phosphate mannosyltransferase subunit 3(IPR013174)	GO:0006486	-	-	-	-	-	-	-	-	-	-	-	-	-	-
						FtPinG0506039500	Haem peroxidase, plant/fungal/bacterial(IPR002016)|Class I peroxidase(IPR002207)|Haem peroxidase(IPR010255)|Peroxidases heam-ligand binding site(IPR019793)	GO:0004601	GO:0006979	GO:0020037	GO:0055114	-	-	-	-	-	-	-	-	-	-	-
						FtPinG0506040000	Domain of unknown function DUF630(IPR006868)	-	-	-	-	-	-	-	-	-	-	-	-	-	-	-
						FtPinG0506039800	Domain of unknown function DUF632(IPR006867)	-	-	-	-	-	-	-	-	-	-	-	-	-	-	-
5	54700001	54900000	18.5728	200000	18.5728	FtPinG0506052300	D-galactoside/L-rhamnose binding SUEL lectin domain(IPR000922)|Glycoside hydrolase, family 35(IPR001944)|Galactose-binding-like domain superfamily(IPR008979)|Glycoside hydrolase superfamily(IPR017853)|Glycoside hydrolase, family 35, conserved site(IPR019801)|Glycoside hydrolase 35, catalytic domain(IPR031330)	GO:0004553	GO:0005975	GO:0030246	-	-	-	-	-	-	-	-	-	-	-	-
						FtPinG0506052500	Fungal lipase-like domain(IPR002921)|Alpha/Beta hydrolase fold(IPR029058)	GO:0006629	-	-	-	-	-	-	-	-	-	-	-	-	-	-
						FtPinG0506053200	Agenet-like domain(IPR008395)|Agenet domain, plant type(IPR014002)	-	-	-	-	-	-	-	-	-	-	-	-	-	-	-
						FtPinG0506052800	GNAT domain(IPR000182)|Acyl-CoA N-acyltransferase(IPR016181)	-	-	-	-	-	-	-	-	-	-	-	-	-	-	-
						FtPinG0506053300	Transcription factor, MADS-box(IPR002100)|Transcription factor, MADS-box superfamily(IPR036879)	GO:0003677	GO:0046983	-	-	-	-	-	-	-	-	-	-	-	-	-
						FtPinG0506053500	-	-	-	-	-	-	-	-	-	-	-	-	-	-	-	-
						FtPinG0506054000	-	-	-	-	-	-	-	-	-	-	-	-	-	-	-	-
						FtPinG0506054300	-	-	-	-	-	-	-	-	-	-	-	-	-	-	-	-
						FtPinG0506054200	Cation efflux protein(IPR002524)|Cation efflux transmembrane domain superfamily(IPR027469)	GO:0006812	GO:0008324	GO:0016021	GO:0055085	-	-	-	-	-	-	-	-	-	-	-
						FtPinG0506054500	Peptidase M41-like(IPR037219)	GO:0004222	GO:0005524	GO:0006508	-	-	-	-	-	-	-	-	-	-	-	-
						FtPinG0506055000	Retrotransposon gag domain(IPR005162)	-	-	-	-	-	-	-	-	-	-	-	-	-	-	-
						FtPinG0506055100	Glyceraldehyde-3-phosphate dehydrogenase, type I(IPR006424)|Glyceraldehyde 3-phosphate dehydrogenase, NAD(P) binding domain(IPR020828)|Glyceraldehyde 3-phosphate dehydrogenase, catalytic domain(IPR020829)|Glyceraldehyde 3-phosphate dehydrogenase, active site(IPR020830)|Glyceraldehyde/Erythrose phosphate dehydrogenase family(IPR020831)|NAD(P)-binding domain superfamily(IPR036291)	GO:0006006	GO:0016620	GO:0050661	GO:0051287	GO:0055114	-	-	-	-	-	-	-	-	-	-
						FtPinG0506055300	Glyceraldehyde-3-phosphate dehydrogenase, type I(IPR006424)|Glyceraldehyde 3-phosphate dehydrogenase, NAD(P) binding domain(IPR020828)|Glyceraldehyde 3-phosphate dehydrogenase, catalytic domain(IPR020829)|Glyceraldehyde 3-phosphate dehydrogenase, active site(IPR020830)|Glyceraldehyde/Erythrose phosphate dehydrogenase family(IPR020831)|NAD(P)-binding domain superfamily(IPR036291)	GO:0006006	GO:0016620	GO:0050661	GO:0051287	GO:0055114	-	-	-	-	-	-	-	-	-	-
						FtPinG0506055600	Harbinger transposase-derived nuclease domain(IPR027806)	-	-	-	-	-	-	-	-	-	-	-	-	-	-	-
						FtPinG0506055900	Succinate semialdehyde dehydrogenase(IPR010102)|Aldehyde dehydrogenase domain(IPR015590)|Aldehyde dehydrogenase, cysteine active site(IPR016160)|Aldehyde/histidinol dehydrogenase(IPR016161)|Aldehyde dehydrogenase, N-terminal(IPR016162)|Aldehyde dehydrogenase, C-terminal(IPR016163)|Aldehyde dehydrogenase, glutamic acid active site(IPR029510)	GO:0008152	GO:0009013	GO:0009450	GO:0016491	GO:0016620	GO:0055114	-	-	-	-	-	-	-	-	-
						FtPinG0506056100	-	-	-	-	-	-	-	-	-	-	-	-	-	-	-	-
						FtPinG0580001925	-	-	-	-	-	-	-	-	-	-	-	-	-	-	-	-
						FtPinG0506056300	-	-	-	-	-	-	-	-	-	-	-	-	-	-	-	-
						FtPinG0506056700	TATA box binding protein associated factor (TAF)(IPR004823)|Histone-fold(IPR009072)|TAF6, C-terminal HEAT repeat domain(IPR011442)|Armadillo-type fold(IPR016024)	GO:0005488	GO:0005634	GO:0006352	GO:0046982	GO:0051090	-	-	-	-	-	-	-	-	-	-
						FtPinG0506057300	SANT/Myb domain(IPR001005)|Homeobox-like domain superfamily(IPR009057)	GO:0003677	-	-	-	-	-	-	-	-	-	-	-	-	-	-
						FtPinG0506057600	-	-	-	-	-	-	-	-	-	-	-	-	-	-	-	-
						FtPinG0506057700	Zinc finger, CCCH-type(IPR000571)|Zinc finger, CCCH-type superfamily(IPR036855)	GO:0046872	-	-	-	-	-	-	-	-	-	-	-	-	-	-
						FtPinG0506058600	ABC transporter-like(IPR003439)|AAA+ ATPase domain(IPR003593)|ABC transporter type 1, transmembrane domain(IPR011527)|ABC transporter, conserved site(IPR017871)|P-loop containing nucleoside triphosphate hydrolase(IPR027417)|ABC transporter type 1, transmembrane domain superfamily(IPR036640)	GO:0005524	GO:0016021	GO:0016887	GO:0042626	GO:0055085	-	-	-	-	-	-	-	-	-	-
						FtPinG0506058700	-	-	-	-	-	-	-	-	-	-	-	-	-	-	-	-
6	2400001	2600000	66.7256	200000	66.7256	FtPinG0606158800	Mlo-related protein(IPR004326)	GO:0006952	GO:0016021	-	-	-	-	-	-	-	-	-	-	-	-	-
						FtPinG0606159200	Mlo-related protein(IPR004326)	GO:0006952	GO:0016021	-	-	-	-	-	-	-	-	-	-	-	-	-
						FtPinG0606159800	Mlo-related protein(IPR004326)	GO:0006952	GO:0016021	-	-	-	-	-	-	-	-	-	-	-	-	-
						FtPinG0606160000	Alpha/beta hydrolase fold-1(IPR000073)|Alpha/Beta hydrolase fold(IPR029058)	-	-	-	-	-	-	-	-	-	-	-	-	-	-	-
						FtPinG0606160200	ATP synthase, F0 complex, subunit D, mitochondrial(IPR008689)|ATP synthase, F0 complex, subunit D superfamily, mitochondrial(IPR036228)	GO:0000276	GO:0015078	GO:0015986	-	-	-	-	-	-	-	-	-	-	-	-
						FtPinG0606160400	Ribosomal protein S30(IPR006846)	GO:0003735	GO:0005622	GO:0005840	GO:0006412	-	-	-	-	-	-	-	-	-	-	-
						FtPinG0606160600	Peptidase M76, ATP23(IPR019165)	GO:0004222	-	-	-	-	-	-	-	-	-	-	-	-	-	-
						FtPinG0606161300	-	-	-	-	-	-	-	-	-	-	-	-	-	-	-	-
						FtPinG0680001937	-	GO:0003676	GO:0008270	-	-	-	-	-	-	-	-	-	-	-	-	-
						FtPinG0680001938	-	-	-	-	-	-	-	-	-	-	-	-	-	-	-	-
						FtPinG0606161500	Protein of unknown function DUF936, plant(IPR010341)	-	-	-	-	-	-	-	-	-	-	-	-	-	-	-
						FtPinG0606161700	Pentatricopeptide repeat(IPR002885)|Tetratricopeptide-like helical domain superfamily(IPR011990)	GO:0005515	-	-	-	-	-	-	-	-	-	-	-	-	-	-
						FtPinG0606161900	-	-	-	-	-	-	-	-	-	-	-	-	-	-	-	-
						FtPinG0606162200	RIN4, pathogenic type III effector avirulence factor Avr cleavage site(IPR008700)	-	-	-	-	-	-	-	-	-	-	-	-	-	-	-
						FtPinG0606162300	2Fe-2S ferredoxin-type iron-sulfur binding domain(IPR001041)|Succinate dehydrogenase/fumarate reductase iron-sulphur protein(IPR004489)|2Fe-2S ferredoxin, iron-sulphur binding site(IPR006058)|Alpha-helical ferredoxin(IPR009051)|Beta-grasp domain superfamily(IPR012675)|4Fe-4S ferredoxin, iron-sulphur binding, conserved site(IPR017900)|Succinate dehydogenase/fumarate reductase N-terminal(IPR025192)…	GO:0006099	GO:0009055	GO:0016491	GO:0051536	GO:0051537	GO:0055114	-	-	-	-	-	-	-	-	-
						FtPinG0606162600	ATP12, ATP synthase F1-assembly protein(IPR011419)|ATP12 orthogonal Bundle domain superfamily(IPR023335)	GO:0043461	-	-	-	-	-	-	-	-	-	-	-	-	-	-
						FtPinG0606162900	ClpA/B family(IPR001270)|UVR domain(IPR001943)|AAA+ ATPase domain(IPR003593)|ATPase, AAA-type, core(IPR003959)|Clp, N-terminal(IPR004176)|ClpA/B, conserved site 1(IPR018368)|Clp ATPase, C-terminal(IPR019489)|P-loop containing nucleoside triphosphate hydrolase(IPR027417)|ClpA/B, conserved site 2(IPR028299)|Clp, N-terminal domain superfamily(IPR036628)	GO:0005515	GO:0005524	GO:0019538	-	-	-	-	-	-	-	-	-	-	-	-
						FtPinG0606163300	-	-	-	-	-	-	-	-	-	-	-	-	-	-	-	-
						FtPinG0606163100	Zinc finger, TTF-type(IPR006580)	-	-	-	-	-	-	-	-	-	-	-	-	-	-	-
						FtPinG0606163600	-	-	-	-	-	-	-	-	-	-	-	-	-	-	-	-
						FtPinG0606163700	-	GO:0008270	-	-	-	-	-	-	-	-	-	-	-	-	-	-
						FtPinG0606164000	HAUS augmin-like complex subunit 6, N-terminal(IPR028163)	-	-	-	-	-	-	-	-	-	-	-	-	-	-	-
						FtPinG0606164100	UBX domain(IPR001012)|Ubiquitin-like domain superfamily(IPR029071)	GO:0005515	-	-	-	-	-	-	-	-	-	-	-	-	-	-
						FtPinG0606164300	Glucose-6-phosphate dehydrogenase(IPR001282)|Glucose-6-phosphate dehydrogenase, active site(IPR019796)|Glucose-6-phosphate dehydrogenase, NAD-binding(IPR022674)|Glucose-6-phosphate dehydrogenase, C-terminal(IPR022675)|NAD(P)-binding domain superfamily(IPR036291)	GO:0004345	GO:0006006	GO:0050661	GO:0055114	-	-	-	-	-	-	-	-	-	-	-
						FtPinG0606164500	Leucine-rich repeat domain superfamily(IPR032675)|F-box-like domain superfamily(IPR036047)	GO:0005515	-	-	-	-	-	-	-	-	-	-	-	-	-	-
						FtPinG0606164900	Glyceraldehyde-3-phosphate dehydrogenase, type I(IPR006424)|Glyceraldehyde 3-phosphate dehydrogenase, NAD(P) binding domain(IPR020828)|Glyceraldehyde 3-phosphate dehydrogenase, catalytic domain(IPR020829)|Glyceraldehyde 3-phosphate dehydrogenase, active site(IPR020830)|Glyceraldehyde/Erythrose phosphate dehydrogenase family(IPR020831)|NAD(P)-binding domain superfamily(IPR036291)	GO:0006006	GO:0016620	GO:0050661	GO:0051287	GO:0055114	-	-	-	-	-	-	-	-	-	-
						FtPinG0606165200	Prohibitin(IPR000163)|Band 7 domain(IPR001107)|Band 7/SPFH domain superfamily(IPR036013)	GO:0016020	-	-	-	-	-	-	-	-	-	-	-	-	-	-
						FtPinG0606165300	Ankyrin repeat(IPR002110)|Ankyrin repeat-containing domain(IPR020683)|Ankyrin repeat-containing domain superfamily(IPR036770)	GO:0005515	-	-	-	-	-	-	-	-	-	-	-	-	-	-
						FtPinG0606165600	-	-	-	-	-	-	-	-	-	-	-	-	-	-	-	-
						FtPinG0606166000	-	-	-	-	-	-	-	-	-	-	-	-	-	-	-	-
						FtPinG0606166100	Ubiquinone biosynthesis monooxygenase COQ6(IPR000689)|FAD-binding domain(IPR002938)|Ubiquinone biosynthesis hydroxylase UbiH/COQ6(IPR010971)|Ubiquinone biosynthesis hydroxylase, UbiH/UbiF/VisC/COQ6, conserved site(IPR018168)|FAD/NAD(P)-binding domain superfamily(IPR036188)	GO:0004497	GO:0006744	GO:0016709	GO:0050660	GO:0055114	GO:0071949	-	-	-	-	-	-	-	-	-
						FtPinG0606166600	Brix domain(IPR007109)	-	-	-	-	-	-	-	-	-	-	-	-	-	-	-
						FtPinG0606166800	GDSL lipase/esterase(IPR001087)|GDSL lipase/esterase-like, plant(IPR035669)|SGNH hydrolase superfamily(IPR036514)	GO:0016788	-	-	-	-	-	-	-	-	-	-	-	-	-	-
						FtPinG0606167000	GDSL lipase/esterase(IPR001087)|GDSL lipase/esterase-like, plant(IPR035669)|SGNH hydrolase superfamily(IPR036514)	GO:0016788	-	-	-	-	-	-	-	-	-	-	-	-	-	-
						FtPinG0606167300	Mitochondrial pyruvate carrier(IPR005336)	GO:0005743	GO:0006850	-	-	-	-	-	-	-	-	-	-	-	-	-
						FtPinG0606167600	Protein-tyrosine phosphatase-like(IPR029021)	-	-	-	-	-	-	-	-	-	-	-	-	-	-	-
						FtPinG0606167700	Bifunctional inhibitor/plant lipid transfer protein/seed storage helical domain(IPR016140)|Hydrophobic seed protein(IPR027923)|Bifunctional inhibitor/plant lipid transfer protein/seed storage helical domain superfamily(IPR036312)	-	-	-	-	-	-	-	-	-	-	-	-	-	-	-
						FtPinG0606167900	Vacuolar ATPase assembly integral membrane protein Vma21(IPR019013)	GO:0070072	-	-	-	-	-	-	-	-	-	-	-	-	-	-
						FtPinG0606168100	Transferase(IPR003480)|Chloramphenicol acetyltransferase-like domain superfamily(IPR023213)	GO:0016747	-	-	-	-	-	-	-	-	-	-	-	-	-	-
						FtPinG0606168400	Calponin homology domain(IPR001715)|CH domain superfamily(IPR036872)	GO:0005515	-	-	-	-	-	-	-	-	-	-	-	-	-	-
						FtPinG0606168600	Ferrochelatase(IPR001015)|Ferrochelatase, active site(IPR019772)|Ferrochelatase, C-terminal(IPR033644)|Ferrochelatase, N-terminal(IPR033659)	GO:0004325	GO:0006783	-	-	-	-	-	-	-	-	-	-	-	-	-
6	3100001	3300000	79.4152	200000	79.4152	FtPinG0606185900	2,3-bisphosphoglycerate-independent phosphoglycerate mutase(IPR004456)|Metalloenzyme(IPR006124)|Alkaline phosphatase-like, alpha/beta/alpha(IPR017849)|Alkaline-phosphatase-like, core domain superfamily(IPR017850)	GO:0003824	GO:0008152	GO:0046537	GO:0046872	-	-	-	-	-	-	-	-	-	-	-
						FtPinG0606186200	-	-	-	-	-	-	-	-	-	-	-	-	-	-	-	-
						FtPinG0606186400	Acyl-CoA oxidase, C-terminal(IPR002655)|Acyl-CoA oxidase/dehydrogenase, central domain(IPR006091)|Acyl-CoA dehydrogenase/oxidase, N-terminal and middle domain superfamily(IPR009100)|Acyl-CoA oxidase(IPR012258)|Acyl-coenzyme A oxidase, N-terminal(IPR029320)|Acyl-CoA dehydrogenase-like, C-terminal(IPR036250)|Acyl-CoA dehydrogenase/oxidase, N-terminal domain superfamily(IPR037069)	GO:0003997	GO:0005777	GO:0006631	GO:0006635	GO:0008152	GO:0016627	GO:0050660	GO:0055114	GO:0071949	-	-	-	-	-	-
						FtPinG0606186800	Zinc finger, RING/FYVE/PHD-type(IPR013083)|ELYS-like domain(IPR025151)	-	-	-	-	-	-	-	-	-	-	-	-	-	-	-
						FtPinG0606187100	-	-	-	-	-	-	-	-	-	-	-	-	-	-	-	-
						FtPinG0606187300	Enoyl-CoA hydratase/isomerase(IPR001753)|Enoyl-CoA hydratase, C-terminal(IPR014748)|Enoyl-CoA hydratase/isomerase, conserved site(IPR018376)|ClpP/crotonase-like domain superfamily(IPR029045)	GO:0003824	GO:0008152	-	-	-	-	-	-	-	-	-	-	-	-	-
						FtPinG0606187600	AP2/ERF domain(IPR001471)|DNA-binding domain superfamily(IPR016177)|AP2/ERF domain superfamily(IPR036955)	GO:0003677	GO:0003700	GO:0006355	-	-	-	-	-	-	-	-	-	-	-	-
						FtPinG0606187900	AP2/ERF domain(IPR001471)|DNA-binding domain superfamily(IPR016177)|AP2/ERF transcription factor ERF/PTI6(IPR017392)|AP2/ERF domain superfamily(IPR036955)	GO:0003677	GO:0003700	GO:0006355	-	-	-	-	-	-	-	-	-	-	-	-
						FtPinG0606187800	-	-	-	-	-	-	-	-	-	-	-	-	-	-	-	-
						FtPinG0606188100	Palmitoyl protein thioesterase(IPR002472)|Alpha/Beta hydrolase fold(IPR029058)	GO:0098599	-	-	-	-	-	-	-	-	-	-	-	-	-	-
						FtPinG0606188600	Dual specificity phosphatase, catalytic domain(IPR000340)|Protein-tyrosine phosphatase, active site(IPR016130)|Dual specificity protein phosphatase domain(IPR020422)|Protein-tyrosine phosphatase-like(IPR029021)	GO:0004725	GO:0006470	GO:0008138	GO:0016311	GO:0016791	-	-	-	-	-	-	-	-	-	-
						FtPinG0680001939	-	GO:0003676	GO:0008270	-	-	-	-	-	-	-	-	-	-	-	-	-
						FtPinG0606188800	-	-	-	-	-	-	-	-	-	-	-	-	-	-	-	-
						FtPinG0606189000	Expansin, cellulose-binding-like domain(IPR007117)|Expansin/Lol pI(IPR007118)|RlpA-like protein, double-psi beta-barrel domain(IPR009009)|Expansin, cellulose-binding-like domain superfamily(IPR036749)|RlpA-like domain superfamily(IPR036908)	GO:0005576	-	-	-	-	-	-	-	-	-	-	-	-	-	-
						FtPinG0606189200	-	-	-	-	-	-	-	-	-	-	-	-	-	-	-	-
						FtPinG0606189500	Leucine-rich repeat domain superfamily(IPR032675)	-	-	-	-	-	-	-	-	-	-	-	-	-	-	-
						FtPinG0606189700	Sugar phosphate transporter(IPR000849)|Major facilitator superfamily(IPR011701)|Major facilitator superfamily domain(IPR020846)|MFS transporter superfamily(IPR036259)	GO:0016021	GO:0022857	GO:0055085	-	-	-	-	-	-	-	-	-	-	-	-
						FtPinG0606189900	Transferase(IPR003480)|Chloramphenicol acetyltransferase-like domain superfamily(IPR023213)	GO:0016747	-	-	-	-	-	-	-	-	-	-	-	-	-	-
						FtPinG0606190200	-	-	-	-	-	-	-	-	-	-	-	-	-	-	-	-
						FtPinG0606190400	Hyaluronan/mRNA-binding protein(IPR006861)|Stm1-like, N-terminal(IPR019084)	-	-	-	-	-	-	-	-	-	-	-	-	-	-	-
						FtPinG0606190500	Fungal lipase-like domain(IPR002921)|Alpha/Beta hydrolase fold(IPR029058)	GO:0006629	-	-	-	-	-	-	-	-	-	-	-	-	-	-
						FtPinG0606190700	Helix-turn-helix motif(IPR000047)|Homeobox domain(IPR001356)|Leucine zipper, homeobox-associated(IPR003106)|HD-ZIP protein, N-terminal(IPR006712)|Homeobox-like domain superfamily(IPR009057)|Homeobox, conserved site(IPR017970)	GO:0003677	GO:0003700	GO:0005634	GO:0006355	GO:0043565	-	-	-	-	-	-	-	-	-	-
						FtPinG0606190900	EF-hand domain(IPR002048)|EF-hand domain pair(IPR011992)|EF-Hand 1, calcium-binding site(IPR018247)	GO:0005509	-	-	-	-	-	-	-	-	-	-	-	-	-	-
						FtPinG0606191100	Histidine triad (HIT) protein(IPR001310)|HIT-like superfamily(IPR036265)	GO:0003824	-	-	-	-	-	-	-	-	-	-	-	-	-	-
6	3700001	3900000	54.3051	200000	54.3051	FtPinG0606205600	UVR domain(IPR001943)|Domain of unknown function DUF3506(IPR021894)	GO:0005515	-	-	-	-	-	-	-	-	-	-	-	-	-	-
						FtPinG0606206300	Protein kinase domain(IPR000719)|Serine/threonine-protein kinase, active site(IPR008271)|Protein kinase-like domain superfamily(IPR011009)|Protein kinase, ATP binding site(IPR017441)	GO:0004672	GO:0005524	GO:0006468	-	-	-	-	-	-	-	-	-	-	-	-
						FtPinG0606206800	-	-	-	-	-	-	-	-	-	-	-	-	-	-	-	-
						FtPinG0606207000	Ubiquitin domain(IPR000626)|Bromodomain(IPR001487)|TAFII-230 TBP-binding(IPR009067)|Bromodomain, conserved site(IPR018359)|Transcription initiation factor TFIID subunit 1, domain of unknown function(IPR022591)|Ubiquitin-like domain superfamily(IPR029071)|Bromodomain-like superfamily(IPR036427)|TAFII-230 TBP-binding domain superfamily(IPR036741)	GO:0005515	-	-	-	-	-	-	-	-	-	-	-	-	-	-
						FtPinG0606207500	-	-	-	-	-	-	-	-	-	-	-	-	-	-	-	-
						FtPinG0606208000	Carbonic anhydrase(IPR001765)|Carbonic anhydrase, prokaryotic-like, conserved site(IPR015892)|Carbonic anhydrase superfamily(IPR036874)	GO:0004089	GO:0008270	GO:0015976	-	-	-	-	-	-	-	-	-	-	-	-
						FtPinG0606208200	DnaJ domain(IPR001623)|Chaperone J-domain superfamily(IPR036869)	-	-	-	-	-	-	-	-	-	-	-	-	-	-	-
						FtPinG0606208600	-	-	-	-	-	-	-	-	-	-	-	-	-	-	-	-
						FtPinG0606208400	-	-	-	-	-	-	-	-	-	-	-	-	-	-	-	-
						FtPinG0606208800	Golgi apparatus membrane protein TVP15(IPR013714)	-	-	-	-	-	-	-	-	-	-	-	-	-	-	-
						FtPinG0606208900	Helicase, C-terminal(IPR001650)|DNA/RNA helicase, ATP-dependent, DEAH-box type, conserved site(IPR002464)|Helicase-associated domain(IPR007502)|DEAD/DEAH box helicase domain(IPR011545)|Domain of unknown function DUF1605(IPR011709)|Helicase superfamily 1/2, ATP-binding domain(IPR014001)|P-loop containing nucleoside triphosphate hydrolase(IPR027417)	GO:0003676	GO:0004386	GO:0005524	-	-	-	-	-	-	-	-	-	-	-	-
						FtPinG0606209100	IMP dehydrogenase/GMP reductase(IPR001093)|Inosine-5'-monophosphate dehydrogenase(IPR005990)|Aldolase-type TIM barrel(IPR013785)|IMP dehydrogenase / GMP reductase, conserved site(IPR015875)	GO:0003824	GO:0003938	GO:0006164	GO:0016491	GO:0055114	-	-	-	-	-	-	-	-	-	-
						FtPinG0606209500	-	-	-	-	-	-	-	-	-	-	-	-	-	-	-	-
						FtPinG0606209900	Ribosomal protein S11(IPR001971)|Ribosomal protein S11 superfamily(IPR036967)	GO:0003735	GO:0005840	GO:0006412	-	-	-	-	-	-	-	-	-	-	-	-
						FtPinG0606210200	HAT (Half-A-TPR) repeat(IPR003107)|Suppressor of forked(IPR008847)|Tetratricopeptide-like helical domain superfamily(IPR011990)	GO:0005515	GO:0005634	GO:0006396	GO:0006397	-	-	-	-	-	-	-	-	-	-	-
						FtPinG0606211300	-	-	-	-	-	-	-	-	-	-	-	-	-	-	-	-
						FtPinG0606210800	CST complex subunit Ten1, animal and plant type(IPR029146)	GO:0003697	GO:1990879	-	-	-	-	-	-	-	-	-	-	-	-	-
						FtPinG0606211600	HAT (Half-A-TPR) repeat(IPR003107)|Suppressor of forked(IPR008847)|Tetratricopeptide-like helical domain superfamily(IPR011990)	GO:0005515	GO:0005634	GO:0006396	GO:0006397	-	-	-	-	-	-	-	-	-	-	-
						FtPinG0606212200	CST complex subunit Ten1, animal and plant type(IPR029146)	GO:0003697	GO:1990879	-	-	-	-	-	-	-	-	-	-	-	-	-
						FtPinG0606212500	CID domain(IPR006569)|RNA polymerase II-binding domain(IPR006903)|ENTH/VHS(IPR008942)	-	-	-	-	-	-	-	-	-	-	-	-	-	-	-
						FtPinG0606213000	PWWP domain(IPR000313)|SET domain(IPR001214)|Zinc finger, PHD-type(IPR001965)|Post-SET domain(IPR003616)|FY-rich, N-terminal(IPR003888)|FY-rich, C-terminal(IPR003889)|Zinc finger, FYVE/PHD-type(IPR011011)|Zinc finger, RING/FYVE/PHD-type(IPR013083)|Lamin-B receptor of TUDOR domain(IPR019023)|Zinc finger, PHD-type, conserved site(IPR019786)	GO:0005515	GO:0005634	-	-	-	-	-	-	-	-	-	-	-	-	-
						FtPinG0606213400	-	-	-	-	-	-	-	-	-	-	-	-	-	-	-	-
						FtPinG0606213500	Flavinator of succinate dehydrogenase(IPR005631)|Flavinator of succinate dehydrogenase superfamily(IPR036714)	-	-	-	-	-	-	-	-	-	-	-	-	-	-	-
6	4100001	4700000	65.4211	600000	65.4211	FtPinG0606219700	Protein kinase domain(IPR000719)|Serine-threonine/tyrosine-protein kinase, catalytic domain(IPR001245)|U box domain(IPR003613)|Serine/threonine-protein kinase, active site(IPR008271)|Protein kinase-like domain superfamily(IPR011009)|Zinc finger, RING/FYVE/PHD-type(IPR013083)|Protein kinase, ATP binding site(IPR017441)	GO:0004672	GO:0004842	GO:0005524	GO:0006468	GO:0016567	-	-	-	-	-	-	-	-	-	-
						FtPinG0606220000	Matrin/U1-C-like, C2H2-type zinc finger(IPR003604)|Zinc finger, C2H2, LYAR-type(IPR014898)|Zinc finger C2H2 superfamily(IPR036236)	GO:0003676	GO:0008270	-	-	-	-	-	-	-	-	-	-	-	-	-
						FtPinG0606220200	Nuclear transcription factor Y subunit A(IPR001289)|CCAAT-binding factor, conserved site(IPR018362)	GO:0003677	GO:0003700	GO:0006355	GO:0016602	-	-	-	-	-	-	-	-	-	-	-
						FtPinG0606220600	WD40 repeat(IPR001680)|WD40/YVTN repeat-like-containing domain superfamily(IPR015943)|G-protein beta WD-40 repeat(IPR020472)|WD40-repeat-containing domain superfamily(IPR036322)	GO:0005515	-	-	-	-	-	-	-	-	-	-	-	-	-	-
						FtPinG0606220800	WD40 repeat(IPR001680)|WD40/YVTN repeat-like-containing domain superfamily(IPR015943)|WD40 repeat, conserved site(IPR019775)|WD40-repeat-containing domain superfamily(IPR036322)	GO:0005515	-	-	-	-	-	-	-	-	-	-	-	-	-	-
						FtPinG0606221000	RNA-binding, CRM domain(IPR001890)|YhbY-like superfamily(IPR035920)	GO:0003723	-	-	-	-	-	-	-	-	-	-	-	-	-	-
						FtPinG0606221200	AWPM-19-like(IPR008390)	-	-	-	-	-	-	-	-	-	-	-	-	-	-	-
						FtPinG0606221300	Zinc finger, CCCH-type(IPR000571)|Cwf19-like protein, C-terminal domain-2(IPR006767)|Cwf19-like, C-terminal domain-1(IPR006768)|Zinc finger, CCCH-type superfamily(IPR036855)	GO:0046872	-	-	-	-	-	-	-	-	-	-	-	-	-	-
						FtPinG0680001941	-	-	-	-	-	-	-	-	-	-	-	-	-	-	-	-
						FtPinG0606221700	Serine-threonine/tyrosine-protein kinase, catalytic domain(IPR001245)|Serine/threonine-protein kinase, active site(IPR008271)|Protein kinase-like domain superfamily(IPR011009)|Protein kinase, ATP binding site(IPR017441)	GO:0004672	GO:0005524	GO:0006468	-	-	-	-	-	-	-	-	-	-	-	-
						FtPinG0606221900	Amine oxidase(IPR002937)|FAD/NAD(P)-binding domain superfamily(IPR036188)	GO:0016491	GO:0055114	-	-	-	-	-	-	-	-	-	-	-	-	-
						FtPinG0606222400	Type I phosphodiesterase/nucleotide pyrophosphatase/phosphate transferase(IPR002591)|Alkaline phosphatase-like, alpha/beta/alpha(IPR017849)|Alkaline-phosphatase-like, core domain superfamily(IPR017850)	GO:0003824	GO:0008152	-	-	-	-	-	-	-	-	-	-	-	-	-
						FtPinG0606222500	Proteasome component (PCI) domain(IPR000717)|Winged helix-like DNA-binding domain superfamily(IPR036388)	GO:0005515	-	-	-	-	-	-	-	-	-	-	-	-	-	-
						FtPinG0606222800	-	-	-	-	-	-	-	-	-	-	-	-	-	-	-	-
						FtPinG0606223100	F-box domain(IPR001810)|F-box associated interaction domain(IPR017451)|F-box-like domain superfamily(IPR036047)	GO:0005515	-	-	-	-	-	-	-	-	-	-	-	-	-	-
						FtPinG0606223500	Glycoside hydrolase, family 35(IPR001944)|Galactose-binding-like domain superfamily(IPR008979)|Glycoside hydrolase superfamily(IPR017853)|Glycoside hydrolase, family 35, conserved site(IPR019801)|Glycoside hydrolase 35, catalytic domain(IPR031330)	GO:0004553	GO:0005975	-	-	-	-	-	-	-	-	-	-	-	-	-
						FtPinG0606223900	-	-	-	-	-	-	-	-	-	-	-	-	-	-	-	-
						FtPinG0606224200	Tetraspanin(IPR000301)|Tetraspanin/Peripherin(IPR018499)	GO:0016021	-	-	-	-	-	-	-	-	-	-	-	-	-	-
						FtPinG0606224400	-	-	-	-	-	-	-	-	-	-	-	-	-	-	-	-
						FtPinG0606224600	NDRG(IPR004142)|Alpha/Beta hydrolase fold(IPR029058)	-	-	-	-	-	-	-	-	-	-	-	-	-	-	-
						FtPinG0606225000	ClpP/crotonase-like domain superfamily(IPR029045)	-	-	-	-	-	-	-	-	-	-	-	-	-	-	-
						FtPinG0606225100	-	-	-	-	-	-	-	-	-	-	-	-	-	-	-	-
						FtPinG0606225300	Phospholipase A2, histidine active site(IPR033113)|Phospholipase A2 domain superfamily(IPR036444)	GO:0004623	GO:0006644	GO:0050482	-	-	-	-	-	-	-	-	-	-	-	-
						FtPinG0606225600	Deoxyhypusine synthase(IPR002773)|DHS-like NAD/FAD-binding domain superfamily(IPR029035)|Deoxyhypusine synthase superfamily(IPR036982)	GO:0008612	-	-	-	-	-	-	-	-	-	-	-	-	-	-
						FtPinG0606225800	Small GTPase superfamily(IPR001806)|Small GTP-binding protein domain(IPR005225)|P-loop containing nucleoside triphosphate hydrolase(IPR027417)	GO:0003924	GO:0005525	-	-	-	-	-	-	-	-	-	-	-	-	-
						FtPinG0606226000	GNAT domain(IPR000182)|Acyl-CoA N-acyltransferase(IPR016181)|Histone acetyl transferase HAT1 N-terminal(IPR019467)|Histone acetyl transferase 1, N-terminal domain superfamily(IPR037113)	GO:0006325	-	-	-	-	-	-	-	-	-	-	-	-	-	-
						FtPinG0606226100	Peptidase M16, zinc-binding site(IPR001431)|Peptidase M16, C-terminal(IPR007863)|Metalloenzyme, LuxS/M16 peptidase-like(IPR011249)|Peptidase M16, N-terminal(IPR011765)	GO:0003824	GO:0004222	GO:0006508	GO:0046872	-	-	-	-	-	-	-	-	-	-	-
						FtPinG0606226300	Ribosomal protein L31e(IPR000054)|Ribosomal protein L31e, conserved site(IPR020052)|Ribosomal protein L31e domain superfamily(IPR023621)	GO:0003735	GO:0005622	GO:0005840	GO:0006412	-	-	-	-	-	-	-	-	-	-	-
						FtPinG0606226600	-	-	-	-	-	-	-	-	-	-	-	-	-	-	-	-
						FtPinG0606226800	-	-	-	-	-	-	-	-	-	-	-	-	-	-	-	-
						FtPinG0606227000	Peptidase M16, zinc-binding site(IPR001431)|Peptidase M16, C-terminal(IPR007863)|Metalloenzyme, LuxS/M16 peptidase-like(IPR011249)|Peptidase M16, N-terminal(IPR011765)	GO:0003824	GO:0004222	GO:0006508	GO:0046872	-	-	-	-	-	-	-	-	-	-	-
						FtPinG0606227200	-	-	-	-	-	-	-	-	-	-	-	-	-	-	-	-
						FtPinG0606227400	Zinc finger, CCCH-type(IPR000571)|Zinc finger, CCCH-type superfamily(IPR036855)	GO:0046872	-	-	-	-	-	-	-	-	-	-	-	-	-	-
						FtPinG0606227600	Yip1 domain(IPR006977)	GO:0016020	-	-	-	-	-	-	-	-	-	-	-	-	-	-
						FtPinG0606227700	-	-	-	-	-	-	-	-	-	-	-	-	-	-	-	-
						FtPinG0606228000	AUX/IAA domain(IPR033389)	GO:0005515	-	-	-	-	-	-	-	-	-	-	-	-	-	-
						FtPinG0606228200	Flavodoxin-like(IPR001094)|Oxidoreductase FAD/NAD(P)-binding(IPR001433)|Flavoprotein pyridine nucleotide cytochrome reductase(IPR001709)|FAD-binding, type 1(IPR003097)|Flavodoxin/nitric oxide synthase(IPR008254)|Riboflavin synthase-like beta-barrel(IPR017938)|NADPH-cytochrome p450 reductase, FAD-binding, alpha-helical domain superfamily(IPR023173)|NADPH-cytochrome P450 reductase(IPR023208)|Flavop…	GO:0003958	GO:0010181	GO:0016491	GO:0055114	-	-	-	-	-	-	-	-	-	-	-
						FtPinG0606228600	OB-fold nucleic acid binding domain, AA-tRNA synthetase-type(IPR004365)|Nucleic acid-binding, OB-fold(IPR012340)	GO:0003676	-	-	-	-	-	-	-	-	-	-	-	-	-	-
						FtPinG0606229100	UbiA prenyltransferase family(IPR000537)	GO:0016021	GO:0016765	-	-	-	-	-	-	-	-	-	-	-	-	-
						FtPinG0606229500	UbiA prenyltransferase family(IPR000537)	GO:0016021	GO:0016765	-	-	-	-	-	-	-	-	-	-	-	-	-
						FtPinG0606229700	-	-	-	-	-	-	-	-	-	-	-	-	-	-	-	-
						FtPinG0606229900	P-type ATPase(IPR001757)|Cation-transporting P-type ATPase, N-terminal(IPR004014)|P-type ATPase, subfamily IIIA(IPR006534)|P-type ATPase, A domain superfamily(IPR008250)|P-type ATPase, phosphorylation site(IPR018303)|HAD superfamily(IPR023214)|P-type ATPase, transmembrane domain superfamily(IPR023298)|P-type ATPase, cytoplasmic domain N(IPR023299)|HAD-like superfamily(IPR036412)	GO:0000166	GO:0008553	GO:0016021	GO:0120029	-	-	-	-	-	-	-	-	-	-	-
						FtPinG0606230200	Aldose 1-/Glucose-6-phosphate 1-epimerase(IPR008183)|Galactose mutarotase-like domain superfamily(IPR011013)|Glycoside hydrolase-type carbohydrate-binding(IPR014718)|Glucose-6-phosphate 1-epimerase(IPR025532)	GO:0003824	GO:0005975	GO:0016853	GO:0030246	-	-	-	-	-	-	-	-	-	-	-
						FtPinG0606230400	Villin headpiece(IPR003128)|Villin/Gelsolin(IPR007122)|Gelsolin-like domain(IPR007123)|ADF-H/Gelsolin-like domain superfamily(IPR029006)|Gelsolin-like domain superfamily(IPR036180)|Villin headpiece domain superfamily(IPR036886)	GO:0003779	GO:0007010	GO:0051015	-	-	-	-	-	-	-	-	-	-	-	-
						FtPinG0606231000	Nucleolar, Nop52(IPR010301)	GO:0006364	GO:0030688	-	-	-	-	-	-	-	-	-	-	-	-	-
						FtPinG0606231100	Cytidyltransferase-like domain(IPR004821)|Rossmann-like alpha/beta/alpha sandwich fold(IPR014729)	GO:0003824	GO:0009058	-	-	-	-	-	-	-	-	-	-	-	-	-
						FtPinG0606231300	Cation transporter(IPR003445)	GO:0006812	GO:0008324	GO:0055085	-	-	-	-	-	-	-	-	-	-	-	-
						FtPinG0606231500	Pectinesterase, catalytic(IPR000070)|Pectin lyase fold/virulence factor(IPR011050)|Pectin lyase fold(IPR012334)|Pectinesterase, Asp active site(IPR033131)	GO:0005618	GO:0030599	GO:0042545	-	-	-	-	-	-	-	-	-	-	-	-
						FtPinG0606231700	Thioredoxin-like fold(IPR012336)|Mitochondrial outer membrane transport complex protein, metaxin(IPR017410)|Metaxin, glutathione S-transferase domain(IPR033468)|Glutathione S-transferase, C-terminal domain superfamily(IPR036282)	GO:0005741	GO:0006626	-	-	-	-	-	-	-	-	-	-	-	-	-
						FtPinG0606231900	Plant peroxidase(IPR000823)|Haem peroxidase, plant/fungal/bacterial(IPR002016)|Haem peroxidase(IPR010255)|Peroxidases heam-ligand binding site(IPR019793)|Peroxidase, active site(IPR019794)|Secretory peroxidase(IPR033905)	GO:0004601	GO:0006979	GO:0020037	GO:0042744	GO:0055114	-	-	-	-	-	-	-	-	-	-
						FtPinG0606232200	-	-	-	-	-	-	-	-	-	-	-	-	-	-	-	-
						FtPinG0606232400	-	-	-	-	-	-	-	-	-	-	-	-	-	-	-	-
						FtPinG0606232600	Cytochrome f(IPR002325)|Cytochrome f large domain(IPR024094)|Cytochrome f large domain superfamily(IPR036826)	GO:0005506	GO:0009055	GO:0015979	GO:0020037	GO:0031361	-	-	-	-	-	-	-	-	-	-
						FtPinG0606232800	Chloroplast envelope membrane protein, CemA(IPR004282)	GO:0016021	-	-	-	-	-	-	-	-	-	-	-	-	-	-
						FtPinG0606232900	Acyl-ACP thioesterase(IPR002864)|Acyl-ACP-thioesterase, N-terminal(IPR021113)|HotDog domain superfamily(IPR029069)	GO:0006633	GO:0016790	-	-	-	-	-	-	-	-	-	-	-	-	-
						FtPinG0606233400	Protein of unknown function DUF92, TMEM19(IPR002794)	GO:0016021	-	-	-	-	-	-	-	-	-	-	-	-	-	-
						FtPinG0606233600	Protein of unknown function DUF92, TMEM19(IPR002794)	GO:0016021	-	-	-	-	-	-	-	-	-	-	-	-	-	-
						FtPinG0606234000	RecQ mediated genome instability protein, N-terminal(IPR013894)	-	-	-	-	-	-	-	-	-	-	-	-	-	-	-
						FtPinG0606234100	Oxoglutarate/iron-dependent dioxygenase(IPR005123)|Isopenicillin N synthase-like(IPR027443)	GO:0016491	GO:0055114	-	-	-	-	-	-	-	-	-	-	-	-	-
						FtPinG0606234600	WD40 repeat(IPR001680)|LIS1 homology motif(IPR006594)|WD40/YVTN repeat-like-containing domain superfamily(IPR015943)|WD40 repeat, conserved site(IPR019775)|WD40-repeat-containing domain superfamily(IPR036322)	GO:0005515	-	-	-	-	-	-	-	-	-	-	-	-	-	-
						FtPinG0606234800	-	-	-	-	-	-	-	-	-	-	-	-	-	-	-	-
						FtPinG0606235000	WD40 repeat(IPR001680)|LIS1 homology motif(IPR006594)|WD40/YVTN repeat-like-containing domain superfamily(IPR015943)|WD40 repeat, conserved site(IPR019775)|WD40-repeat-containing domain superfamily(IPR036322)	GO:0005515	-	-	-	-	-	-	-	-	-	-	-	-	-	-
						FtPinG0606235600	Bile acid(IPR002657)	GO:0016020	-	-	-	-	-	-	-	-	-	-	-	-	-	-
						FtPinG0606235800	-	-	-	-	-	-	-	-	-	-	-	-	-	-	-	-
						FtPinG0606236000	Tetratricopeptide-like helical domain superfamily(IPR011990)	GO:0005515	-	-	-	-	-	-	-	-	-	-	-	-	-	-
						FtPinG0606236100	-	-	-	-	-	-	-	-	-	-	-	-	-	-	-	-
						FtPinG0606236300	Protein kinase domain(IPR000719)|Protein kinase-like domain superfamily(IPR011009)|Leucine-rich repeat-containing N-terminal, plant-type(IPR013210)|Leucine-rich repeat domain superfamily(IPR032675)	GO:0004672	GO:0005524	GO:0006468	-	-	-	-	-	-	-	-	-	-	-	-
						FtPinG0606236800	Sucrose/H+ symporter, plant(IPR005989)|MFS transporter superfamily(IPR036259)	GO:0005887	GO:0008515	GO:0015770	-	-	-	-	-	-	-	-	-	-	-	-
						FtPinG0606236900	Cysteine-rich secretory protein, allergen V5/Tpx-1-related(IPR001283)|Ves allergen(IPR002413)|CAP domain(IPR014044)|Allergen V5/Tpx-1-related, conserved site(IPR018244)|Pathogenesis-related protein 1-like, SCP domain(IPR034111)|CAP superfamily(IPR035940)	GO:0005576	-	-	-	-	-	-	-	-	-	-	-	-	-	-
						FtPinG0606237100	Glycoside hydrolase family 1(IPR001360)|Glycoside hydrolase superfamily(IPR017853)|Glycoside hydrolase family 1, active site(IPR018120)	GO:0004553	GO:0005975	-	-	-	-	-	-	-	-	-	-	-	-	-
6	5000001	5200000	28.3623	200000	28.3623	FtPinG0606246900	EGF-like, conserved site(IPR013032)|NGX6/PGAP6/MYMK(IPR021910)	GO:0016021	-	-	-	-	-	-	-	-	-	-	-	-	-	-
						FtPinG0680001942	-	GO:0005515	-	-	-	-	-	-	-	-	-	-	-	-	-	-
						FtPinG0606247100	SANT/Myb domain(IPR001005)|ARID DNA-binding domain(IPR001606)|ARID DNA-binding domain superfamily(IPR036431)	GO:0003677	-	-	-	-	-	-	-	-	-	-	-	-	-	-
						FtPinG0606247300	LRP chaperone MESD(IPR019330)	GO:0006457	-	-	-	-	-	-	-	-	-	-	-	-	-	-
						FtPinG0606247900	Heat shock protein 70 family(IPR013126)|Heat shock protein 70, conserved site(IPR018181)|Heat shock protein 70kD, peptide-binding domain superfamily(IPR029047)|Heat shock protein 70kD, C-terminal domain superfamily(IPR029048)	-	-	-	-	-	-	-	-	-	-	-	-	-	-	-
						FtPinG0606248200	PA domain(IPR003137)|Presenilin/signal peptide peptidase(IPR006639)|Peptidase A22B, signal peptide peptidase(IPR007369)	GO:0004190	GO:0016021	-	-	-	-	-	-	-	-	-	-	-	-	-
						FtPinG0606248400	Serine-threonine/tyrosine-protein kinase, catalytic domain(IPR001245)|U box domain(IPR003613)|Protein kinase-like domain superfamily(IPR011009)|Zinc finger, RING/FYVE/PHD-type(IPR013083)	GO:0004672	GO:0004842	GO:0005524	GO:0006468	GO:0016567	-	-	-	-	-	-	-	-	-	-
						FtPinG0606248500	-	-	-	-	-	-	-	-	-	-	-	-	-	-	-	-
						FtPinG0606248800	Protein kinase domain(IPR000719)|Serine-threonine/tyrosine-protein kinase, catalytic domain(IPR001245)|Serine/threonine-protein kinase, active site(IPR008271)|Protein kinase-like domain superfamily(IPR011009)|Rossmann-like alpha/beta/alpha sandwich fold(IPR014729)|Protein kinase, ATP binding site(IPR017441)	GO:0004672	GO:0005524	GO:0006468	-	-	-	-	-	-	-	-	-	-	-	-
						FtPinG0606249000	-	-	-	-	-	-	-	-	-	-	-	-	-	-	-	-
						FtPinG0606249100	-	-	-	-	-	-	-	-	-	-	-	-	-	-	-	-
						FtPinG0606249500	PPC domain(IPR005175)	-	-	-	-	-	-	-	-	-	-	-	-	-	-	-
						FtPinG0606249700	-	-	-	-	-	-	-	-	-	-	-	-	-	-	-	-
						FtPinG0606249900	-	-	-	-	-	-	-	-	-	-	-	-	-	-	-	-
						FtPinG0606250100	Armadillo-like helical(IPR011989)|Armadillo-type fold(IPR016024)	GO:0005488	GO:0005515	-	-	-	-	-	-	-	-	-	-	-	-	-
						FtPinG0606250500	Peroxisomal biogenesis factor 11(IPR008733)	GO:0005779	GO:0016559	-	-	-	-	-	-	-	-	-	-	-	-	-
						FtPinG0606250700	Calcineurin-like phosphoesterase domain, ApaH type(IPR004843)|Serine/threonine-specific protein phosphatase/bis(5-nucleosyl)-tetraphosphatase(IPR006186)|Metallo-dependent phosphatase-like(IPR029052)	GO:0016787	-	-	-	-	-	-	-	-	-	-	-	-	-	-
						FtPinG0606251100	-	-	-	-	-	-	-	-	-	-	-	-	-	-	-	-
						FtPinG0606251300	-	-	-	-	-	-	-	-	-	-	-	-	-	-	-	-
						FtPinG0606251600	-	-	-	-	-	-	-	-	-	-	-	-	-	-	-	-
						FtPinG0606251800	-	-	-	-	-	-	-	-	-	-	-	-	-	-	-	-
						FtPinG0606252000	Protein of unknown function DUF3537(IPR021924)	-	-	-	-	-	-	-	-	-	-	-	-	-	-	-
						FtPinG0606252500	Protein of unknown function DUF3537(IPR021924)	-	-	-	-	-	-	-	-	-	-	-	-	-	-	-
						FtPinG0606252800	-	-	-	-	-	-	-	-	-	-	-	-	-	-	-	-
6	5500001	5700000	27.9478	200000	27.9478	FtPinG0606262200	GNAT domain(IPR000182)|Acyl-CoA N-acyltransferase(IPR016181)	-	-	-	-	-	-	-	-	-	-	-	-	-	-	-
						FtPinG0606262400	GNAT domain(IPR000182)|Acyl-CoA N-acyltransferase(IPR016181)	-	-	-	-	-	-	-	-	-	-	-	-	-	-	-
						FtPinG0606262600	GNAT domain(IPR000182)|Acyl-CoA N-acyltransferase(IPR016181)	-	-	-	-	-	-	-	-	-	-	-	-	-	-	-
						FtPinG0606262800	Aromatic amino acid lyase(IPR001106)|Phenylalanine ammonia-lyase(IPR005922)|L-Aspartase-like(IPR008948)|Phenylalanine/histidine ammonia-lyases, active site(IPR022313)|Phenylalanine ammonia-lyase, shielding domain superfamily(IPR023144)|Fumarase/histidase, N-terminal(IPR024083)	GO:0003824	GO:0005737	GO:0006559	GO:0016841	-	-	-	-	-	-	-	-	-	-	-
						FtPinG0606263200	-	-	-	-	-	-	-	-	-	-	-	-	-	-	-	-
						FtPinG0606262900	Zinc finger, RING-type(IPR001841)|von Willebrand factor, type A(IPR002035)|Zinc finger, RING/FYVE/PHD-type(IPR013083)|VWA-Hint protein, Vwaint domain(IPR032838)|von Willebrand factor A-like domain superfamily(IPR036465)	-	-	-	-	-	-	-	-	-	-	-	-	-	-	-
						FtPinG0606263300	Ribophorin I(IPR007676)	GO:0004579	GO:0005783	GO:0006486	GO:0016021	-	-	-	-	-	-	-	-	-	-	-
[truncated: 1,418 more rows]

## Sheet: Table S8
Table S8 Putative regions and genes experincing domestication sweep between HW and NL.
Chr.	Region start	Region end	Length	XP-CLR	Gene ID	Predict function	GO Information
1	4800001	5000000	200000	18.5888	FtPinG0100127500	Zinc finger, RING-type(IPR001841)|Zinc finger, RING/FYVE/PHD-type(IPR013083)|Zinc finger, RING-type, conserved site(IPR017907)	-	-	-	-	-	-	-	-	-	-	-
					FtPinG0100127800	Myc-type, basic helix-loop-helix (bHLH) domain(IPR011598)|Helix-loop-helix DNA-binding domain superfamily(IPR036638)	GO:0046983	-	-	-	-	-	-	-	-	-	-
					FtPinG0100127900	-	-	-	-	-	-	-	-	-	-	-	-
					FtPinG0100128300	-	-	-	-	-	-	-	-	-	-	-	-
					FtPinG0100129000	-	-	-	-	-	-	-	-	-	-	-	-
					FtPinG0100129300	-	-	-	-	-	-	-	-	-	-	-	-
					FtPinG0180000023	-	GO:0003676	GO:0008270	-	-	-	-	-	-	-	-	-
					FtPinG0100129900	Basic-leucine zipper domain(IPR004827)	GO:0003700	GO:0006355	-	-	-	-	-	-	-	-	-
					FtPinG0100130100	Chaperonin Cpn60(IPR001844)|Chaperonin Cpn60/TCP-1 family(IPR002423)|Chaperonin Cpn60, conserved site(IPR018370)|GroEL-like apical domain superfamily(IPR027409)|TCP-1-like chaperonin intermediate domain superfamily(IPR027410)|GroEL-like equatorial domain superfamily(IPR027413)	GO:0005524	GO:0005737	GO:0006457	GO:0042026	-	-	-	-	-	-	-
					FtPinG0100130300	-	-	-	-	-	-	-	-	-	-	-	-
					FtPinG0100130500	6-phosphogluconate dehydrogenase, decarboxylating(IPR006113)|6-phosphogluconate dehydrogenase, C-terminal(IPR006114)|6-phosphogluconate dehydrogenase, NADP-binding(IPR006115)|6-phosphogluconate dehydrogenase(IPR006183)|6-phosphogluconate dehydrogenase-like, C-terminal domain superfamily(IPR008927)|6-phosphogluconate dehydrogenase, domain 2(IPR013328)|NAD(P)-binding domain superfamily(IPR036291)	GO:0004616	GO:0006098	GO:0016491	GO:0055114	-	-	-	-	-	-	-
					FtPinG0100131400	-	-	-	-	-	-	-	-	-	-	-	-
					FtPinG0100131600	Phosphoribulokinase/uridine kinase(IPR006083)|P-loop containing nucleoside triphosphate hydrolase(IPR027417)	GO:0005524	GO:0008152	GO:0016301	-	-	-	-	-	-	-	-
					FtPinG0100131800	Plant peroxidase(IPR000823)|Haem peroxidase, plant/fungal/bacterial(IPR002016)|Haem peroxidase(IPR010255)|Peroxidases heam-ligand binding site(IPR019793)|Secretory peroxidase(IPR033905)	GO:0004601	GO:0006979	GO:0020037	GO:0042744	GO:0055114	-	-	-	-	-	-
					FtPinG0100132000	-	-	-	-	-	-	-	-	-	-	-	-
					FtPinG0100132100	-	-	-	-	-	-	-	-	-	-	-	-
					FtPinG0100132300	-	-	-	-	-	-	-	-	-	-	-	-
					FtPinG0100133000	Mediator complex, subunit Med6(IPR007018)|Mediator complex, subunit Med6, metazoa/plant(IPR016820)|Med6 core domain superfamily(IPR038566)	GO:0001104	GO:0006357	GO:0016592	-	-	-	-	-	-	-	-
1	7100001	7300000	200000	26.5665	FtPinG0100185600	Leucine-rich repeat domain superfamily(IPR032675)	GO:0005515	-	-	-	-	-	-	-	-	-	-
					FtPinG0100185800	Leucine rich repeat 4(IPR025875)|Leucine-rich repeat domain superfamily(IPR032675)	GO:0005515	-	-	-	-	-	-	-	-	-	-
					FtPinG0100186500	-	-	-	-	-	-	-	-	-	-	-	-
					FtPinG0100186900	Zinc finger, RING-CH-type(IPR011016)|Zinc finger, RING/FYVE/PHD-type(IPR013083)|Protein of unknown function DUF3675(IPR022143)	GO:0008270	-	-	-	-	-	-	-	-	-	-
					FtPinG0100187200	Aminotransferase class IV(IPR001544)|Aminotransferase-like, PLP-dependent enzymes(IPR036038)	GO:0003824	GO:0008152	-	-	-	-	-	-	-	-	-
					FtPinG0100187300	Repressor of RNA polymerase III transcription Maf1(IPR015257)|Repressor of RNA polymerase III transcription Maf1 superfamily(IPR038564)	GO:0016480	-	-	-	-	-	-	-	-	-	-
					FtPinG0100187600	Heavy metal-associated domain, HMA(IPR006121)|Heavy metal-associated domain superfamily(IPR036163)	GO:0030001	GO:0046872	-	-	-	-	-	-	-	-	-
					FtPinG0100187800	Cation efflux protein(IPR002524)|Cation efflux transmembrane domain superfamily(IPR027469)	GO:0006812	GO:0008324	GO:0016021	GO:0055085	-	-	-	-	-	-	-
					FtPinG0100188300	-	-	-	-	-	-	-	-	-	-	-	-
					FtPinG0100188500	-	-	-	-	-	-	-	-	-	-	-	-
					FtPinG0100188700	Multicopper oxidase, type 1(IPR001117)|Cupredoxin(IPR008972)|Multicopper oxidase, type 2(IPR011706)|Multicopper oxidase, type 3(IPR011707)	GO:0005507	GO:0016491	GO:0055114	-	-	-	-	-	-	-	-
					FtPinG0100189500	Protein of unknown function DUF3326(IPR021763)	-	-	-	-	-	-	-	-	-	-	-
					FtPinG0100189700	GDSL lipase/esterase(IPR001087)|SGNH hydrolase superfamily(IPR036514)	GO:0016788	-	-	-	-	-	-	-	-	-	-
					FtPinG0100190500	Protein of unknown function DUF4228, plant(IPR025322)	-	-	-	-	-	-	-	-	-	-	-
					FtPinG0100190800	-	-	-	-	-	-	-	-	-	-	-	-
					FtPinG0100190900	JAB1/MPN/MOV34 metalloenzyme domain(IPR000555)|Rpn11/EIF3F, C-terminal(IPR024969)	GO:0005515	-	-	-	-	-	-	-	-	-	-
					FtPinG0100191400	Chaperonin Cpn60/TCP-1 family(IPR002423)|Phosphatidylinositol-4-phosphate 5-kinase, core(IPR002498)|GroEL-like apical domain superfamily(IPR027409)|Phosphatidylinositol-4-phosphate 5-kinase, N-terminal(IPR027484)	GO:0005524	GO:0016307	GO:0046488	-	-	-	-	-	-	-	-
					FtPinG0100191700	-	-	-	-	-	-	-	-	-	-	-	-
1	15000001	15200000	200000	39.7095	FtPinG0180000076	-	-	-	-	-	-	-	-	-	-	-	-
					FtPinG0100367700	Leucine-rich repeat domain superfamily(IPR032675)	-	-	-	-	-	-	-	-	-	-	-
					FtPinG0100368000	-	-	-	-	-	-	-	-	-	-	-	-
					FtPinG0100368300	-	-	-	-	-	-	-	-	-	-	-	-
					FtPinG0100369000	-	-	-	-	-	-	-	-	-	-	-	-
					FtPinG0100369100	AAA+ ATPase domain(IPR003593)|ATPase, AAA-type, core(IPR003959)|ATPase, AAA-type, conserved site(IPR003960)|P-loop containing nucleoside triphosphate hydrolase(IPR027417)	GO:0005524	-	-	-	-	-	-	-	-	-	-
					FtPinG0100369300	-	-	-	-	-	-	-	-	-	-	-	-
					FtPinG0100368800	Glutamate synthase domain(IPR002932)|Aldolase-type TIM barrel(IPR013785)	GO:0003824	GO:0006537	GO:0015930	GO:0016638	GO:0055114	-	-	-	-	-	-
					FtPinG0100369800	-	-	-	-	-	-	-	-	-	-	-	-
					FtPinG0100369900	AAA+ ATPase domain(IPR003593)|ATPase, AAA-type, core(IPR003959)|ATPase, AAA-type, conserved site(IPR003960)|P-loop containing nucleoside triphosphate hydrolase(IPR027417)	GO:0005524	-	-	-	-	-	-	-	-	-	-
					FtPinG0100370100	ATPase, AAA-type, core(IPR003959)|P-loop containing nucleoside triphosphate hydrolase(IPR027417)	GO:0005524	-	-	-	-	-	-	-	-	-	-
					FtPinG0180000077	-	-	-	-	-	-	-	-	-	-	-	-
					FtPinG0100370300	ATPase, AAA-type, core(IPR003959)|ATPase, AAA-type, conserved site(IPR003960)|P-loop containing nucleoside triphosphate hydrolase(IPR027417)	GO:0005524	-	-	-	-	-	-	-	-	-	-
					FtPinG0100370600	U box domain(IPR003613)|Armadillo-like helical(IPR011989)|Zinc finger, RING/FYVE/PHD-type(IPR013083)|Armadillo-type fold(IPR016024)	GO:0004842	GO:0005488	GO:0016567	-	-	-	-	-	-	-	-
					FtPinG0100370800	APC10/DOC domain(IPR004939)|Galactose-binding-like domain superfamily(IPR008979)|Anaphase-promoting complex subunit APC10/Doc1(IPR016901)	GO:0005680	GO:0031145	-	-	-	-	-	-	-	-	-
					FtPinG0100371000	-	-	-	-	-	-	-	-	-	-	-	-
					FtPinG0100371200	Ribosomal protein L22/L17(IPR001063)|Ribosomal protein L22/L17, eukaryotic/archaeal(IPR005721)|Ribosomal protein L22/L17, conserved site(IPR018260)|Ribosomal protein L22/L17 superfamily(IPR036394)	GO:0003735	GO:0005622	GO:0005840	GO:0006412	GO:0015934	-	-	-	-	-	-
					FtPinG0100371600	Ribosomal protein L22/L17(IPR001063)|Ribosomal protein L22/L17 superfamily(IPR036394)	GO:0003735	GO:0005840	GO:0006412	-	-	-	-	-	-	-	-
					FtPinG0100371800	-	-	-	-	-	-	-	-	-	-	-	-
					FtPinG0100372000	-	-	-	-	-	-	-	-	-	-	-	-
1	18100001	18300000	200000	59.0914	FtPinG0100425500	PB1 domain(IPR000270)	GO:0005515	-	-	-	-	-	-	-	-	-	-
					FtPinG0100425800	-	-	-	-	-	-	-	-	-	-	-	-
					FtPinG0100426300	-	-	-	-	-	-	-	-	-	-	-	-
					FtPinG0100426600	CASTOR/POLLUX/SYM8 ion channels(IPR010420)|NAD(P)-binding domain superfamily(IPR036291)	-	-	-	-	-	-	-	-	-	-	-
					FtPinG0100426900	-	-	-	-	-	-	-	-	-	-	-	-
					FtPinG0100427100	-	-	-	-	-	-	-	-	-	-	-	-
					FtPinG0100427300	-	-	-	-	-	-	-	-	-	-	-	-
					FtPinG0100428000	NIF system FeS cluster assembly, NifU, C-terminal(IPR001075)|Fe-S cluster assembly domain superfamily(IPR034904)	GO:0005506	GO:0016226	GO:0051536	-	-	-	-	-	-	-	-
					FtPinG0100428100	-	-	-	-	-	-	-	-	-	-	-	-
					FtPinG0100428300	Ubiquitin domain(IPR000626)|FCP1 homology domain(IPR004274)|HAD-superfamily hydrolase, subfamily IIID(IPR011943)|HAD superfamily(IPR023214)|Ubiquitin-like domain superfamily(IPR029071)|HAD-like superfamily(IPR036412)	GO:0004721	GO:0005515	GO:0005634	-	-	-	-	-	-	-	-
					FtPinG0100428600	-	-	-	-	-	-	-	-	-	-	-	-
					FtPinG0100428700	Band 7 domain(IPR001107)|Band 7/SPFH domain superfamily(IPR036013)	-	-	-	-	-	-	-	-	-	-	-
					FtPinG0100429100	Mlo-related protein(IPR004326)	GO:0006952	GO:0016021	-	-	-	-	-	-	-	-	-
					FtPinG0100429300	Pentatricopeptide repeat(IPR002885)|Tetratricopeptide-like helical domain superfamily(IPR011990)	GO:0005515	-	-	-	-	-	-	-	-	-	-
					FtPinG0100429600	2Fe-2S ferredoxin-type iron-sulfur binding domain(IPR001041)|2Fe-2S ferredoxin, iron-sulphur binding site(IPR006058)|Ferredoxin [2Fe-2S], plant(IPR010241)|Beta-grasp domain superfamily(IPR012675)|2Fe-2S ferredoxin-like superfamily(IPR036010)	GO:0009055	GO:0022900	GO:0051536	GO:0051537	-	-	-	-	-	-	-
					FtPinG0100429800	Protein of unknown function DUF241, plant(IPR004320)	-	-	-	-	-	-	-	-	-	-	-
					FtPinG0100429900	-	-	-	-	-	-	-	-	-	-	-	-
					FtPinG0100430100	Vacuolar protein sorting-associated protein Ist1(IPR005061)	GO:0015031	-	-	-	-	-	-	-	-	-	-
					FtPinG0100430700	RNA-binding protein AU-1/Ribonuclease E/G(IPR019307)	GO:0003723	-	-	-	-	-	-	-	-	-	-
					FtPinG0100430500	-	-	-	-	-	-	-	-	-	-	-	-
					FtPinG0100431000	Palmitoyltransferase, DHHC domain(IPR001594)	-	-	-	-	-	-	-	-	-	-	-
1	22200001	22400000	200000	17.5043	FtPinG0100489500	GNAT domain(IPR000182)|Elp3/MiaB/NifB(IPR006638)|Radical SAM(IPR007197)|Acyl-CoA N-acyltransferase(IPR016181)|Radical SAM, alpha/beta horseshoe(IPR023404)|Radical SAM, C-terminal extension(IPR032432)|Elongator complex protein 3-like(IPR034687)	GO:0003824	GO:0051536	-	-	-	-	-	-	-	-	-
					FtPinG0100489700	LSM domain, eukaryotic/archaea-type(IPR001163)|LSM domain superfamily(IPR010920)|Sm-like protein Lsm4(IPR034101)	GO:0000398	GO:0000956	-	-	-	-	-	-	-	-	-
					FtPinG0100490400	Ribosome biogenesis protein Nop16(IPR019002)	-	-	-	-	-	-	-	-	-	-	-
					FtPinG0100490500	CS domain(IPR007052)|HSP20-like chaperone(IPR008978)	-	-	-	-	-	-	-	-	-	-	-
					FtPinG0100490700	NADP-dependent oxidoreductase domain superfamily(IPR036812)	-	-	-	-	-	-	-	-	-	-	-
					FtPinG0100491000	Pentatricopeptide repeat(IPR002885)|Tetratricopeptide-like helical domain superfamily(IPR011990)	GO:0005515	-	-	-	-	-	-	-	-	-	-
					FtPinG0100491100	Domain of unknown function DUF4283(IPR025558)	-	-	-	-	-	-	-	-	-	-	-
					FtPinG0100491600	Zinc finger, RING-type(IPR001841)|Zinc finger, RING/FYVE/PHD-type(IPR013083)|Zinc finger, RING-type, conserved site(IPR017907)	-	-	-	-	-	-	-	-	-	-	-
					FtPinG0100491700	-	-	-	-	-	-	-	-	-	-	-	-
					FtPinG0100492100	DNA helicase Pif1-like(IPR010285)|P-loop containing nucleoside triphosphate hydrolase(IPR027417)	GO:0000723	GO:0003678	GO:0006281	-	-	-	-	-	-	-	-
					FtPinG0100492400	-	-	-	-	-	-	-	-	-	-	-	-
1	22800001	23400000	600000	42.2365	FtPinG0100497100	Late embryogenesis abundant protein, LEA5-type(IPR004926)	GO:0006950	-	-	-	-	-	-	-	-	-	-
					FtPinG0180000137	-	GO:0003676	GO:0008270	-	-	-	-	-	-	-	-	-
					FtPinG0180000138	-	GO:0003676	-	-	-	-	-	-	-	-	-	-
					FtPinG0100498600	Protein of unknown function DUF538(IPR007493)|At5g01610-like superfamily(IPR036758)	-	-	-	-	-	-	-	-	-	-	-
					FtPinG0180000139	-	GO:0003676	GO:0008270	-	-	-	-	-	-	-	-	-
					FtPinG0100498900	Ribosomal protein L18e/L15P(IPR021131)|Ribosomal L18e/L15P superfamily(IPR036227)	-	-	-	-	-	-	-	-	-	-	-
					FtPinG0100499100	Eukaryotic translation initiation factor 3 subunit J(IPR013906)|Eukaryotic translation initiation factor 3-like domain superfamily(IPR023194)	GO:0003743	GO:0005737	GO:0005852	-	-	-	-	-	-	-	-
					FtPinG0100499400	Zinc finger, RING-type(IPR001841)|Zinc finger, RING/FYVE/PHD-type(IPR013083)	-	-	-	-	-	-	-	-	-	-	-
					FtPinG0180000140	-	GO:0003676	-	-	-	-	-	-	-	-	-	-
					FtPinG0100499500	Pectinesterase inhibitor domain(IPR006501)|Invertase/pectin methylesterase inhibitor domain superfamily(IPR035513)	GO:0004857	-	-	-	-	-	-	-	-	-	-
					FtPinG0100499900	-	-	-	-	-	-	-	-	-	-	-	-
					FtPinG0100500200	Pectinesterase, catalytic(IPR000070)|Pectin lyase fold/virulence factor(IPR011050)|Pectin lyase fold(IPR012334)|Pectinesterase, Asp active site(IPR033131)	GO:0005618	GO:0030599	GO:0042545	-	-	-	-	-	-	-	-
					FtPinG0100500300	Pectinesterase, catalytic(IPR000070)|Pectin lyase fold/virulence factor(IPR011050)|Pectin lyase fold(IPR012334)|Pectinesterase, Asp active site(IPR033131)	GO:0005618	GO:0030599	GO:0042545	-	-	-	-	-	-	-	-
					FtPinG0180000141	-	-	-	-	-	-	-	-	-	-	-	-
					FtPinG0100500500	Glycoside hydrolase family 9(IPR001701)|Six-hairpin glycosidase superfamily(IPR008928)|Six-hairpin glycosidase-like superfamily(IPR012341)|Glycoside hydrolase family 9, His active site(IPR018221)|Glycosyl hydrolases family 9, Asp/Glu active sites(IPR033126)	GO:0003824	GO:0004553	GO:0005975	-	-	-	-	-	-	-	-
					FtPinG0100500700	-	-	-	-	-	-	-	-	-	-	-	-
					FtPinG0100501000	-	-	-	-	-	-	-	-	-	-	-	-
					FtPinG0100501100	-	-	-	-	-	-	-	-	-	-	-	-
					FtPinG0100501300	TGS(IPR004095)|Beta-grasp domain superfamily(IPR012675)|TGS-like(IPR012676)	-	-	-	-	-	-	-	-	-	-	-
					FtPinG0100501500	MFS transporter superfamily(IPR036259)	-	-	-	-	-	-	-	-	-	-	-
					FtPinG0100501800	Beta-grasp domain superfamily(IPR012675)|P-loop containing nucleoside triphosphate hydrolase(IPR027417)|GTP binding protein, second domain(IPR031662)	GO:0005525	-	-	-	-	-	-	-	-	-	-
					FtPinG0100501900	HD/PDEase domain(IPR003607)|TGS(IPR004095)|RelA/SpoT(IPR007685)|Beta-grasp domain superfamily(IPR012675)|TGS-like(IPR012676)|RelA, TGS domain(IPR033655)	GO:0015969	-	-	-	-	-	-	-	-	-	-
					FtPinG0100502600	-	-	-	-	-	-	-	-	-	-	-	-
					FtPinG0100502800	-	-	-	-	-	-	-	-	-	-	-	-
					FtPinG0180000142	-	GO:0003676	-	-	-	-	-	-	-	-	-	-
					FtPinG0100502900	-	-	-	-	-	-	-	-	-	-	-	-
					FtPinG0100503300	-	-	-	-	-	-	-	-	-	-	-	-
					FtPinG0100503800	Major facilitator, sugar transporter-like(IPR005828)|Major facilitator superfamily domain(IPR020846)|MFS transporter superfamily(IPR036259)	GO:0016021	GO:0022857	GO:0055085	-	-	-	-	-	-	-	-
					FtPinG0100504000	Major facilitator superfamily(IPR011701)|Major facilitator superfamily domain(IPR020846)|MFS transporter superfamily(IPR036259)	GO:0016021	GO:0055085	-	-	-	-	-	-	-	-	-
					FtPinG0100504200	-	-	-	-	-	-	-	-	-	-	-	-
					FtPinG0100504300	AP2/ERF domain(IPR001471)|DNA-binding domain superfamily(IPR016177)|AP2/ERF domain superfamily(IPR036955)	GO:0003677	GO:0003700	GO:0006355	-	-	-	-	-	-	-	-
					FtPinG0100504600	Major facilitator, sugar transporter-like(IPR005828)|Major facilitator superfamily domain(IPR020846)|MFS transporter superfamily(IPR036259)	GO:0016021	GO:0022857	GO:0055085	-	-	-	-	-	-	-	-
					FtPinG0100504800	Major facilitator superfamily domain(IPR020846)|MFS transporter superfamily(IPR036259)	-	-	-	-	-	-	-	-	-	-	-
					FtPinG0100505100	mRNA splicing factor Cwf21 domain(IPR013170)	-	-	-	-	-	-	-	-	-	-	-
					FtPinG0100505600	Glycine-rich domain-containing protein-like(IPR009836)	-	-	-	-	-	-	-	-	-	-	-
					FtPinG0100505700	-	-	-	-	-	-	-	-	-	-	-	-
					FtPinG0100506000	-	-	-	-	-	-	-	-	-	-	-	-
					FtPinG0100506100	Protein EXORDIUM-like(IPR006766)	-	-	-	-	-	-	-	-	-	-	-
					FtPinG0100506400	Bet v I/Major latex protein(IPR000916)|START-like domain superfamily(IPR023393)|Bet v I type allergen(IPR024949)	GO:0006952	GO:0009607	-	-	-	-	-	-	-	-	-
1	23800001	24000000	200000	18.2921	FtPinG0100512400	-	-	-	-	-	-	-	-	-	-	-	-
					FtPinG0100512800	Fanconi anemia group F protein(IPR035428)	-	-	-	-	-	-	-	-	-	-	-
					FtPinG0100512900	F-box associated domain, type 3(IPR013187)	-	-	-	-	-	-	-	-	-	-	-
					FtPinG0100513100	F-box domain(IPR001810)|F-box associated domain, type 3(IPR013187)|F-box associated interaction domain(IPR017451)|F-box-like domain superfamily(IPR036047)	GO:0005515	-	-	-	-	-	-	-	-	-	-
					FtPinG0100513300	F-box associated domain, type 3(IPR013187)|F-box associated interaction domain(IPR017451)	-	-	-	-	-	-	-	-	-	-	-
					FtPinG0100513600	Ribosomal protein L14P(IPR000218)|Ribosomal protein L14 superfamily(IPR036853)	GO:0003735	GO:0005840	GO:0006412	-	-	-	-	-	-	-	-
					FtPinG0100513700	Vacuolar protein sorting-associated protein 62(IPR009291)	-	-	-	-	-	-	-	-	-	-	-
1	24100001	24300000	200000	43.6713	FtPinG0100514100	Cytochrome oxidase assembly protein 1(IPR014807)	-	-	-	-	-	-	-	-	-	-	-
					FtPinG0100514400	Pectinesterase inhibitor domain(IPR006501)|Invertase/pectin methylesterase inhibitor domain superfamily(IPR035513)	GO:0004857	-	-	-	-	-	-	-	-	-	-
					FtPinG0100514500	-	-	-	-	-	-	-	-	-	-	-	-
					FtPinG0100514900	AUX/IAA domain(IPR033389)	GO:0005515	-	-	-	-	-	-	-	-	-	-
					FtPinG0100515100	Photosystem II Psb28, class 1(IPR005610)|Photosystem II Psb28, class 1 superfamily(IPR038676)	GO:0009523	GO:0009654	GO:0015979	GO:0016020	-	-	-	-	-	-	-
					FtPinG0100515300	-	-	-	-	-	-	-	-	-	-	-	-
					FtPinG0180000151	-	-	-	-	-	-	-	-	-	-	-	-
					FtPinG0100515600	-	-	-	-	-	-	-	-	-	-	-	-
					FtPinG0180000152	-	-	-	-	-	-	-	-	-	-	-	-
					FtPinG0100516000	-	-	-	-	-	-	-	-	-	-	-	-
					FtPinG0100516200	Exostosin-like(IPR004263)	GO:0006486	GO:0016757	-	-	-	-	-	-	-	-	-
					FtPinG0100516400	Pentatricopeptide repeat(IPR002885)|Tetratricopeptide-like helical domain superfamily(IPR011990)|DYW domain(IPR032867)	GO:0005515	GO:0008270	-	-	-	-	-	-	-	-	-
					FtPinG0100516600	ABC transporter-like(IPR003439)|AAA+ ATPase domain(IPR003593)|ABC transporter type 1, transmembrane domain(IPR011527)|ABC transporter, conserved site(IPR017871)|P-loop containing nucleoside triphosphate hydrolase(IPR027417)|ABC transporter type 1, transmembrane domain superfamily(IPR036640)	GO:0005524	GO:0016021	GO:0016887	GO:0042626	GO:0055085	-	-	-	-	-	-
					FtPinG0100516800	Pyridoxal phosphate-dependent decarboxylase(IPR002129)|Aromatic-L-amino-acid decarboxylase(IPR010977)|Pyridoxal phosphate-dependent transferase, major domain(IPR015421)|Pyridoxal phosphate-dependent transferase domain 1(IPR015422)|Pyridoxal phosphate-dependent transferase(IPR015424)|Pyridoxal-phosphate binding site(IPR021115)	GO:0003824	GO:0006520	GO:0016831	GO:0019752	GO:0030170	-	-	-	-	-	-
					FtPinG0100517000	Alanine racemase, N-terminal(IPR001608)|PLP-binding barrel(IPR029066)	-	-	-	-	-	-	-	-	-	-	-
					FtPinG0100517200	cDENN domain(IPR001194)|uDENN domain(IPR005113)	-	-	-	-	-	-	-	-	-	-	-
					FtPinG0100517900	Domain of unknown function DUF861, cupin-3(IPR008579)|RmlC-like cupin domain superfamily(IPR011051)|RmlC-like jelly roll fold(IPR014710)	-	-	-	-	-	-	-	-	-	-	-
					FtPinG0100518200	WD40 repeat(IPR001680)|WD40/YVTN repeat-like-containing domain superfamily(IPR015943)|WD40-repeat-containing domain superfamily(IPR036322)	GO:0005515	-	-	-	-	-	-	-	-	-	-
					FtPinG0100518300	Inositol monophosphatase-like(IPR000760)|Inositol monophosphatase, conserved site(IPR020550)|Inositol monophosphatase, metal-binding site(IPR020583)|Inositol monophosphatase(IPR033942)	GO:0008934	GO:0046854	GO:0046855	-	-	-	-	-	-	-	-
					FtPinG0100518600	IQ motif, EF-hand binding site(IPR000048)|Myosin head, motor domain(IPR001609)|Dilute domain(IPR002710)|Myosin, N-terminal, SH3-like(IPR004009)|P-loop containing nucleoside triphosphate hydrolase(IPR027417)|Plant myosin, class XI, motor domain(IPR036018)|Kinesin motor domain superfamily(IPR036961)|Class XI myosin, cargo binding domain(IPR037975)	GO:0003774	GO:0003777	GO:0005515	GO:0005524	GO:0007015	GO:0007018	GO:0008017	GO:0016459	-	-	-
1	27500001	27700000	200000	26.7802	FtPinG0100557200	Colon cancer-associated Mic1-like(IPR009755)|WD40-repeat-containing domain superfamily(IPR036322)	GO:0005515	-	-	-	-	-	-	-	-	-	-
					FtPinG0180000174	-	-	-	-	-	-	-	-	-	-	-	-
					FtPinG0100557300	Phosphatidic acid phosphatase type 2/haloperoxidase(IPR000326)|Phosphatidic acid phosphatase type 2/haloperoxidase superfamily(IPR036938)	-	-	-	-	-	-	-	-	-	-	-
					FtPinG0180000175	-	GO:0006508	GO:0008234	-	-	-	-	-	-	-	-	-
					FtPinG0100557600	-	-	-	-	-	-	-	-	-	-	-	-
					FtPinG0100557800	-	-	-	-	-	-	-	-	-	-	-	-
					FtPinG0180000176	-	-	-	-	-	-	-	-	-	-	-	-
					FtPinG0100558300	Helicase, C-terminal(IPR001650)|DEAD/DEAH box helicase domain(IPR011545)|Helicase superfamily 1/2, ATP-binding domain(IPR014001)|P-loop containing nucleoside triphosphate hydrolase(IPR027417)	GO:0003676	GO:0005524	-	-	-	-	-	-	-	-	-
					FtPinG0180000177	-	GO:0003676	GO:0008270	-	-	-	-	-	-	-	-	-
					FtPinG0100558700	-	-	-	-	-	-	-	-	-	-	-	-
					FtPinG0180000178	-	-	-	-	-	-	-	-	-	-	-	-
					FtPinG0180000179	-	GO:0003676	GO:0008270	-	-	-	-	-	-	-	-	-
					FtPinG0180000180	-	-	-	-	-	-	-	-	-	-	-	-
					FtPinG0100559400	Plant organelle RNA recognition domain(IPR021099)	-	-	-	-	-	-	-	-	-	-	-
					FtPinG0100559600	-	-	-	-	-	-	-	-	-	-	-	-
					FtPinG0100560000	Zinc finger C2H2-type(IPR013087)|Zinc finger C2H2 superfamily(IPR036236)	GO:0003676	-	-	-	-	-	-	-	-	-	-
					FtPinG0100560100	-	-	-	-	-	-	-	-	-	-	-	-
1	28600001	28900000	300000	23.0948	FtPinG0100566800	-	-	-	-	-	-	-	-	-	-	-	-
					FtPinG0100566900	FMN-binding split barrel(IPR012349)|Domain of unknown function DUF2470(IPR019595)|Haem oxygenase HugZ-like superfamily(IPR037119)	GO:0048037	-	-	-	-	-	-	-	-	-	-
					FtPinG0100567200	-	-	-	-	-	-	-	-	-	-	-	-
					FtPinG0180000184	-	-	-	-	-	-	-	-	-	-	-	-
					FtPinG0100567500	AP2/ERF domain(IPR001471)|DNA-binding domain superfamily(IPR016177)|AP2/ERF domain superfamily(IPR036955)	GO:0003677	GO:0003700	GO:0006355	-	-	-	-	-	-	-	-
					FtPinG0100568100	Glycoside hydrolase family 1(IPR001360)|Glycoside hydrolase superfamily(IPR017853)|Glycosyl hydrolases family 1, N-terminal conserved site(IPR033132)	GO:0004553	GO:0005975	-	-	-	-	-	-	-	-	-
					FtPinG0100568400	Transcription termination factor, mitochondrial/chloroplastic(IPR003690)|MTERF superfamily, mitochondrial/chloroplastic(IPR038538)	GO:0003690	GO:0006355	-	-	-	-	-	-	-	-	-
					FtPinG0100568600	-	-	-	-	-	-	-	-	-	-	-	-
					FtPinG0100568800	HEAT repeat(IPR000357)|Armadillo-type fold(IPR016024)|TOG domain(IPR034085)	GO:0005488	GO:0005515	-	-	-	-	-	-	-	-	-
					FtPinG0100569500	SANT/Myb domain(IPR001005)|Myb domain, plants(IPR006447)|Homeobox-like domain superfamily(IPR009057)|MYB-CC type transcription factor, LHEQLE-containing domain(IPR025756)	GO:0003677	-	-	-	-	-	-	-	-	-	-
					FtPinG0180000185	-	-	-	-	-	-	-	-	-	-	-	-
					FtPinG0100569900	-	-	-	-	-	-	-	-	-	-	-	-
					FtPinG0180000186	-	GO:0003676	GO:0008270	-	-	-	-	-	-	-	-	-
					FtPinG0100570100	Pentatricopeptide repeat(IPR002885)|Tetratricopeptide-like helical domain superfamily(IPR011990)	GO:0005515	-	-	-	-	-	-	-	-	-	-
					FtPinG0100570600	-	-	-	-	-	-	-	-	-	-	-	-
					FtPinG0100570800	-	-	-	-	-	-	-	-	-	-	-	-
					FtPinG0100571000	-	-	-	-	-	-	-	-	-	-	-	-
1	42100001	42300000	200000	18.2218	FtPinG0100731700	-	-	-	-	-	-	-	-	-	-	-	-
					FtPinG0100732200	-	-	-	-	-	-	-	-	-	-	-	-
					FtPinG0100732400	V-type ATPase subunit E(IPR002842)|V-type ATPase subunit E, C-terminal domain superfamily(IPR038495)	GO:0015991	GO:0033178	GO:0046961	-	-	-	-	-	-	-	-
					FtPinG0100732500	Yippee/Mis18/Cereblon(IPR004910)	-	-	-	-	-	-	-	-	-	-	-
					FtPinG0100732800	Protein kinase domain(IPR000719)|Serine/threonine-protein kinase, active site(IPR008271)|Protein kinase-like domain superfamily(IPR011009)	GO:0004672	GO:0005524	GO:0006468	-	-	-	-	-	-	-	-
					FtPinG0100733000	UBX domain(IPR001012)|UAS(IPR006577)|Ubiquitin-like domain superfamily(IPR029071)|Thioredoxin-like superfamily(IPR036249)	GO:0005515	-	-	-	-	-	-	-	-	-	-
					FtPinG0100733300	Cyclin, N-terminal(IPR006671)|Cyclin-like(IPR013763)|Cyclin-like superfamily(IPR036915)	-	-	-	-	-	-	-	-	-	-	-
					FtPinG0100733500	Chalcone/stilbene synthase, N-terminal(IPR001099)|Polyketide synthase, type III(IPR011141)|Chalcone/stilbene synthase, C-terminal(IPR012328)|Thiolase-like(IPR016039)	GO:0003824	GO:0008152	GO:0009058	GO:0016747	-	-	-	-	-	-	-
					FtPinG0100733800	Helix-loop-helix DNA-binding domain superfamily(IPR036638)	GO:0046983	-	-	-	-	-	-	-	-	-	-
					FtPinG0180000310	-	-	-	-	-	-	-	-	-	-	-	-
					FtPinG0180000311	-	-	-	-	-	-	-	-	-	-	-	-
					FtPinG0100734200	Zinc finger, Dof-type(IPR003851)	GO:0003677	GO:0006355	-	-	-	-	-	-	-	-	-
					FtPinG0180000312	-	-	-	-	-	-	-	-	-	-	-	-
1	46100001	46300000	200000	29.8892	FtPinG0100799300	Cornichon(IPR003377)	GO:0016192	-	-	-	-	-	-	-	-	-	-
					FtPinG0100799700	Cornichon(IPR003377)	GO:0016192	-	-	-	-	-	-	-	-	-	-
					FtPinG0100800100	ATP-dependent Clp protease proteolytic subunit(IPR001907)|Clp protease proteolytic subunit /Translocation-enhancing protein TepA(IPR023562)|ClpP/crotonase-like domain superfamily(IPR029045)	GO:0004252	GO:0006508	-	-	-	-	-	-	-	-	-
					FtPinG0100800400	-	-	-	-	-	-	-	-	-	-	-	-
					FtPinG0100800500	Reverse transcriptase zinc-binding domain(IPR026960)	-	-	-	-	-	-	-	-	-	-	-
					FtPinG0100801000	ACT domain(IPR002912)	-	-	-	-	-	-	-	-	-	-	-
					FtPinG0100801300	HAT, C-terminal dimerisation domain(IPR008906)|Ribonuclease H-like superfamily(IPR012337)	GO:0046983	-	-	-	-	-	-	-	-	-	-
					FtPinG0100801600	Multi antimicrobial extrusion protein(IPR002528)	GO:0006855	GO:0015238	GO:0015297	GO:0016020	GO:0055085	-	-	-	-	-	-
					FtPinG0100801800	Multi antimicrobial extrusion protein(IPR002528)	GO:0006855	GO:0015238	GO:0015297	GO:0016020	GO:0055085	-	-	-	-	-	-
					FtPinG0100802000	Isocitrate dehydrogenase NAD-dependent(IPR004434)|Isocitrate/isopropylmalate dehydrogenase, conserved site(IPR019818)|Isopropylmalate dehydrogenase-like domain(IPR024084)	GO:0000287	GO:0004449	GO:0006099	GO:0016616	GO:0051287	GO:0055114	-	-	-	-	-
					FtPinG0100802400	Armadillo(IPR000225)|Kinesin motor domain(IPR001752)|Armadillo-like helical(IPR011989)|Armadillo-type fold(IPR016024)|Kinesin motor domain, conserved site(IPR019821)|P-loop containing nucleoside triphosphate hydrolase(IPR027417)|Kinesin motor domain superfamily(IPR036961)	GO:0003777	GO:0005488	GO:0005515	GO:0005524	GO:0007018	GO:0008017	-	-	-	-	-
					FtPinG0100802600	Zinc finger, AN1-type(IPR000058)|Zinc finger, A20-type(IPR002653)|AN1-like Zinc finger(IPR035896)	GO:0003677	GO:0008270	-	-	-	-	-	-	-	-	-
					FtPinG0100802700	Bile acid(IPR002657)	GO:0016020	-	-	-	-	-	-	-	-	-	-
					FtPinG0100803300	-	-	-	-	-	-	-	-	-	-	-	-
					FtPinG0100803700	Uncharacterised protein family Ycf49(IPR019634)	-	-	-	-	-	-	-	-	-	-	-
					FtPinG0100804000	Aminotransferase, class I/classII(IPR004839)|Pyridoxal phosphate-dependent transferase, major domain(IPR015421)|Pyridoxal phosphate-dependent transferase domain 1(IPR015422)|Pyridoxal phosphate-dependent transferase(IPR015424)	GO:0003824	GO:0009058	GO:0030170	-	-	-	-	-	-	-	-
1	47600001	47800000	200000	34.1519	FtPinG0100833100	Nucleoside phosphorylase domain(IPR000845)|Nucleoside phosphorylase superfamily(IPR035994)	GO:0003824	GO:0009116	-	-	-	-	-	-	-	-	-
					FtPinG0100833300	-	-	-	-	-	-	-	-	-	-	-	-
					FtPinG0180000364	-	-	-	-	-	-	-	-	-	-	-	-
					FtPinG0100833700	Nucleoside phosphorylase domain(IPR000845)|Nucleoside phosphorylase superfamily(IPR035994)	GO:0003824	GO:0009116	-	-	-	-	-	-	-	-	-
					FtPinG0100834500	ATPase, F1/V1/A1 complex, alpha/beta subunit, nucleotide-binding domain(IPR000194)|ATPase, F1/V1/A1 complex, alpha/beta subunit, N-terminal domain(IPR004100)|ATPase, V1 complex, subunit B(IPR005723)|ATPase, alpha/beta subunit, nucleotide-binding domain, active site(IPR020003)|V-type ATP synthase regulatory subunit B/beta(IPR022879)|P-loop containing nucleoside triphosphate hydrolase(IPR027417)	GO:0005524	GO:0015991	GO:0015992	GO:0033180	GO:0046034	-	-	-	-	-	-
					FtPinG0100835000	Putative S-adenosyl-L-methionine-dependent methyltransferase(IPR004159)|S-adenosyl-L-methionine-dependent methyltransferase(IPR029063)	GO:0008168	-	-	-	-	-	-	-	-	-	-
					FtPinG0100835100	-	-	-	-	-	-	-	-	-	-	-	-
					FtPinG0100835300	-	-	-	-	-	-	-	-	-	-	-	-
					FtPinG0180000365	-	GO:0003676	-	-	-	-	-	-	-	-	-	-
					FtPinG0100835500	-	-	-	-	-	-	-	-	-	-	-	-
					FtPinG0100836300	-	-	-	-	-	-	-	-	-	-	-	-
					FtPinG0180000366	-	-	-	-	-	-	-	-	-	-	-	-
1	50400001	50800000	400000	37.0394	FtPinG0180000380	-	GO:0003676	-	-	-	-	-	-	-	-	-	-
					FtPinG0100887300	Trigger factor, ribosome-binding, bacterial(IPR008881)	GO:0006457	GO:0015031	-	-	-	-	-	-	-	-	-
					FtPinG0100887500	WD40 repeat(IPR001680)|WD40/YVTN repeat-like-containing domain superfamily(IPR015943)|WD40 repeat, conserved site(IPR019775)|G-protein beta WD-40 repeat(IPR020472)|WD40-repeat-containing domain superfamily(IPR036322)	GO:0005515	-	-	-	-	-	-	-	-	-	-
					FtPinG0100887700	WD40 repeat(IPR001680)|WD40/YVTN repeat-like-containing domain superfamily(IPR015943)|WD40 repeat, conserved site(IPR019775)|G-protein beta WD-40 repeat(IPR020472)|WD40-repeat-containing domain superfamily(IPR036322)	GO:0005515	-	-	-	-	-	-	-	-	-	-
					FtPinG0100887900	Glycosyltransferase 61(IPR007657)	GO:0016757	-	-	-	-	-	-	-	-	-	-
					FtPinG0100888100	Glycosyltransferase 61(IPR007657)	GO:0016757	-	-	-	-	-	-	-	-	-	-
					FtPinG0100888300	Glycosyltransferase 61(IPR007657)	GO:0016757	-	-	-	-	-	-	-	-	-	-
					FtPinG0100888500	5'-3' exonuclease, N-terminal(IPR002421)|Helix-hairpin-helix motif, class 2(IPR008918)|DNA polymerase I-like, H3TH domain(IPR020045)|5'-3' exonuclease, alpha-helical arch, N-terminal(IPR020046)|PIN-like domain superfamily(IPR029060)|5'-3' exonuclease, C-terminal domain superfamily(IPR036279)	GO:0003677	GO:0003824	-	-	-	-	-	-	-	-	-
					FtPinG0100889600	EamA domain(IPR000620)	GO:0016020	GO:0016021	-	-	-	-	-	-	-	-	-
					FtPinG0100889700	DNA-directed RNA polymerase, phage-type(IPR002092)|DNA-directed RNA polymerase, helix hairpin domain superfamily(IPR024075)|DNA-directed RNA polymerase, N-terminal(IPR029262)|DNA-directed RNA polymerase, N-terminal domain superfamily(IPR037159)	GO:0003677	GO:0003899	GO:0006351	-	-	-	-	-	-	-	-
					FtPinG0100890200	-	-	-	-	-	-	-	-	-	-	-	-
					FtPinG0100890600	WD40/YVTN repeat-like-containing domain superfamily(IPR015943)|WD40-repeat-containing domain superfamily(IPR036322)	GO:0005515	-	-	-	-	-	-	-	-	-	-
					FtPinG0100890700	-	-	-	-	-	-	-	-	-	-	-	-
					FtPinG0100890900	Protein of unknown function DUF599(IPR006747)	-	-	-	-	-	-	-	-	-	-	-
					FtPinG0100891100	Protein of unknown function DUF599(IPR006747)	-	-	-	-	-	-	-	-	-	-	-
					FtPinG0100891500	Protein of unknown function DUF599(IPR006747)	-	-	-	-	-	-	-	-	-	-	-
					FtPinG0100891800	Phosphatidic acid phosphatase type 2/haloperoxidase(IPR000326)|Phosphatidic acid phosphatase type 2/haloperoxidase superfamily(IPR036938)	-	-	-	-	-	-	-	-	-	-	-
					FtPinG0100891900	Glycosyltransferase family 28, N-terminal domain(IPR004276)|N-acetylglucosaminyltransferase, MurG(IPR006009)|Glycosyl transferase, family 28, C-terminal(IPR007235)	GO:0005975	GO:0009252	GO:0016758	GO:0030259	GO:0050511	-	-	-	-	-	-
					FtPinG0100892400	Glycoside hydrolase, family 28(IPR000743)|Pectin lyase fold/virulence factor(IPR011050)|Pectin lyase fold(IPR012334)	GO:0004650	GO:0005975	-	-	-	-	-	-	-	-	-
					FtPinG0100892800	Serpin, conserved site(IPR023795)|Serpin domain(IPR023796)|Serpin superfamily(IPR036186)	-	-	-	-	-	-	-	-	-	-	-
					FtPinG0100893300	-	-	-	-	-	-	-	-	-	-	-	-
					FtPinG0100893500	C2 domain(IPR000008)|C2 domain superfamily(IPR035892)	-	-	-	-	-	-	-	-	-	-	-
					FtPinG0100893800	Cleavage stimulation factor subunit 2, hinge domain(IPR025742)|Transcription termination and cleavage factor, C-terminal domain(IPR026896)|CSTF2, C-terminal domain superfamily(IPR038192)	GO:0031124	-	-	-	-	-	-	-	-	-	-
					FtPinG0100894100	-	-	-	-	-	-	-	-	-	-	-	-
					FtPinG0100894300	Ribosomal protein L5(IPR002132)|Ribosomal protein L5, conserved site(IPR020929)|Ribosomal protein L5 domain superfamily(IPR022803)|Ribosomal protein L5, C-terminal(IPR031309)|Ribosomal protein L5, N-terminal(IPR031310)	GO:0003735	GO:0005622	GO:0005840	GO:0006412	-	-	-	-	-	-	-
					FtPinG0100894700	Six-bladed beta-propeller, TolB-like(IPR011042)|Strictosidine synthase, conserved region(IPR018119)	GO:0009058	GO:0016844	-	-	-	-	-	-	-	-	-
					FtPinG0180000381	-	GO:0003676	GO:0008270	-	-	-	-	-	-	-	-	-
					FtPinG0180000382	-	-	-	-	-	-	-	-	-	-	-	-
1	55300001	55500000	200000	31.4539	FtPinG0101004500	Helicase, C-terminal(IPR001650)|DNA/RNA helicase, ATP-dependent, DEAH-box type, conserved site(IPR002464)|Helicase-associated domain(IPR007502)|DEAD/DEAH box helicase domain(IPR011545)|Domain of unknown function DUF1605(IPR011709)|Helicase superfamily 1/2, ATP-binding domain(IPR014001)|Double-stranded RNA-binding domain(IPR014720)|P-loop containing nucleoside triphosphate hydrolase(IPR027417)	GO:0003676	GO:0004386	GO:0005524	-	-	-	-	-	-	-	-
					FtPinG0101005100	-	-	-	-	-	-	-	-	-	-	-	-
					FtPinG0101005300	Phosphatidyl serine synthase(IPR004277)	GO:0006659	-	-	-	-	-	-	-	-	-	-
					FtPinG0101006100	Sec-independent periplasmic protein translocase TatC(IPR002033)|Sec-independent periplasmic protein translocase, conserved site(IPR019820)	GO:0016021	-	-	-	-	-	-	-	-	-	-
					FtPinG0101006400	Multi antimicrobial extrusion protein(IPR002528)	GO:0006855	GO:0015238	GO:0015297	GO:0016020	GO:0055085	-	-	-	-	-	-
					FtPinG0101006500	Multi antimicrobial extrusion protein(IPR002528)	GO:0006855	GO:0015238	GO:0015297	GO:0016020	GO:0055085	-	-	-	-	-	-
					FtPinG0101006700	Multi antimicrobial extrusion protein(IPR002528)	GO:0006855	GO:0015238	GO:0015297	GO:0016020	GO:0055085	-	-	-	-	-	-
					FtPinG0101006900	Multi antimicrobial extrusion protein(IPR002528)	GO:0006855	GO:0015238	GO:0015297	GO:0016020	GO:0055085	-	-	-	-	-	-
					FtPinG0101007400	Multi antimicrobial extrusion protein(IPR002528)	GO:0006855	GO:0015238	GO:0015297	GO:0016020	GO:0055085	-	-	-	-	-	-
					FtPinG0101007800	Multi antimicrobial extrusion protein(IPR002528)	GO:0006855	GO:0015238	GO:0015297	GO:0016020	GO:0055085	-	-	-	-	-	-
					FtPinG0101008400	Multi antimicrobial extrusion protein(IPR002528)	GO:0006855	GO:0015238	GO:0015297	GO:0016020	GO:0055085	-	-	-	-	-	-
					FtPinG0101008600	Multi antimicrobial extrusion protein(IPR002528)	GO:0006855	GO:0015238	GO:0015297	GO:0016020	GO:0055085	-	-	-	-	-	-
					FtPinG0101008800	Multi antimicrobial extrusion protein(IPR002528)	GO:0006855	GO:0015238	GO:0015297	GO:0016020	GO:0055085	-	-	-	-	-	-
1	58100001	58300000	200000	42.1108	FtPinG0101087300	Zinc finger, RING/FYVE/PHD-type(IPR013083)|E3 ubiquitin-protein ligase BOI-like(IPR017066)	-	-	-	-	-	-	-	-	-	-	-
					FtPinG0101087600	-	-	-	-	-	-	-	-	-	-	-	-
					FtPinG0101087700	Peptidase C15, pyroglutamyl peptidase I(IPR000816)|Peptidase C15, pyroglutamyl peptidase I-like(IPR016125)|Pyroglutamyl peptidase I, Cys active site(IPR033694)|Peptidase C15, pyroglutamyl peptidase I-like superfamily(IPR036440)	GO:0005829	GO:0006508	GO:0016920	-	-	-	-	-	-	-	-
					FtPinG0101087900	Pentatricopeptide repeat(IPR002885)|Tetratricopeptide-like helical domain superfamily(IPR011990)	GO:0005515	-	-	-	-	-	-	-	-	-	-
					FtPinG0101088100	Glycoside hydrolase, family 28(IPR000743)|Pectin lyase fold/virulence factor(IPR011050)	GO:0004650	GO:0005975	-	-	-	-	-	-	-	-	-
					FtPinG0101088300	Enoyl-CoA hydratase/isomerase(IPR001753)|1,4-Dihydroxy-2-naphthoyl-CoA synthase, MenB(IPR010198)|Enoyl-CoA hydratase, C-terminal(IPR014748)|Enoyl-CoA hydratase/isomerase, conserved site(IPR018376)|ClpP/crotonase-like domain superfamily(IPR029045)	GO:0003824	GO:0008152	GO:0008935	GO:0009234	-	-	-	-	-	-	-
					FtPinG0101088500	Phosphatidylinositol 3-/4-kinase, catalytic domain(IPR000403)|Phosphoinositide 3-kinase, accessory (PIK) domain(IPR001263)|Phosphatidylinositol 3-kinase, C2 domain(IPR002420)|Phosphatidylinositol 3-kinase, Vps34 type(IPR008290)|Protein kinase-like domain superfamily(IPR011009)|Armadillo-type fold(IPR016024)|Phosphatidylinositol 3/4-kinase, conserved site(IPR018936)|C2 domain superfamily(IPR035892…	GO:0005488	GO:0016301	GO:0016303	GO:0046854	GO:0048015	-	-	-	-	-	-
					FtPinG0101088900	Phosphatidylinositol 3-/4-kinase, catalytic domain(IPR000403)|Phosphoinositide 3-kinase, accessory (PIK) domain(IPR001263)|Phosphatidylinositol 3-kinase, C2 domain(IPR002420)|Phosphatidylinositol 3-kinase, Vps34 type(IPR008290)|Protein kinase-like domain superfamily(IPR011009)|Armadillo-type fold(IPR016024)|Phosphatidylinositol 3/4-kinase, conserved site(IPR018936)|C2 domain superfamily(IPR035892…	GO:0005488	GO:0016301	GO:0016303	GO:0046854	GO:0048015	-	-	-	-	-	-
					FtPinG0101089100	-	-	-	-	-	-	-	-	-	-	-	-
					FtPinG0101089400	-	-	-	-	-	-	-	-	-	-	-	-
					FtPinG0180000408	-	-	-	-	-	-	-	-	-	-	-	-
					FtPinG0101089500	-	-	-	-	-	-	-	-	-	-	-	-
					FtPinG0101090100	-	-	-	-	-	-	-	-	-	-	-	-
					FtPinG0101090300	Protein of unknown function DUF1645, plant(IPR012442)	-	-	-	-	-	-	-	-	-	-	-
					FtPinG0101090600	JAB1/MPN/MOV34 metalloenzyme domain(IPR000555)	GO:0005515	-	-	-	-	-	-	-	-	-	-
					FtPinG0101091200	Quinone oxidoreductase/zeta-crystallin, conserved site(IPR002364)|GroES-like superfamily(IPR011032)|Alcohol dehydrogenase, N-terminal(IPR013154)|Polyketide synthase, enoylreductase domain(IPR020843)|NAD(P)-binding domain superfamily(IPR036291)	GO:0008270	GO:0016491	GO:0055114	-	-	-	-	-	-	-	-
					FtPinG0101091300	Nucleic acid-binding, OB-fold(IPR012340)	-	-	-	-	-	-	-	-	-	-	-
					FtPinG0101091500	BURP domain(IPR004873)	-	-	-	-	-	-	-	-	-	-	-
					FtPinG0180000409	-	GO:0003676	GO:0008270	-	-	-	-	-	-	-	-	-
					FtPinG0101091700	BURP domain(IPR004873)	-	-	-	-	-	-	-	-	-	-	-
					FtPinG0101092100	Ribosomal RNA large subunit methyltransferase RlmN/Cfr(IPR004383)|Radical SAM(IPR007197)|Aldolase-type TIM barrel(IPR013785)|Dual-specificity RNA methyltransferase RlmN(IPR027492)	GO:0003824	GO:0005737	GO:0006364	GO:0008173	GO:0030488	GO:0051536	GO:0070475	-	-	-	-
					FtPinG0101092400	Ulp1 protease family, C-terminal catalytic domain(IPR003653)	GO:0006508	GO:0008234	-	-	-	-	-	-	-	-	-
1	58600001	59200000	600000	43.6479	FtPinG0101098600	Tubulin binding cofactor A(IPR004226)|Tubulin binding cofactor A superfamily(IPR036126)	GO:0007021	GO:0007023	GO:0048487	-	-	-	-	-	-	-	-
					FtPinG0101098800	WD40 repeat(IPR001680)|WD40/YVTN repeat-like-containing domain superfamily(IPR015943)|WD40 repeat, conserved site(IPR019775)|G-protein beta WD-40 repeat(IPR020472)|WD40-repeat-containing domain superfamily(IPR036322)	GO:0005515	-	-	-	-	-	-	-	-	-	-
					FtPinG0101099000	WRKY domain(IPR003657)|WRKY domain superfamily(IPR036576)	GO:0003700	GO:0006355	GO:0043565	-	-	-	-	-	-	-	-
					FtPinG0101099500	Calcineurin-like phosphoesterase domain, ApaH type(IPR004843)|Serine/threonine-specific protein phosphatase/bis(5-nucleosyl)-tetraphosphatase(IPR006186)|Metallo-dependent phosphatase-like(IPR029052)	GO:0016787	-	-	-	-	-	-	-	-	-	-
					FtPinG0101099800	-	-	-	-	-	-	-	-	-	-	-	-
					FtPinG0101100000	Serine-threonine/tyrosine-protein kinase, catalytic domain(IPR001245)|Protein kinase-like domain superfamily(IPR011009)|Leucine-rich repeat-containing N-terminal, plant-type(IPR013210)|Leucine-rich repeat domain superfamily(IPR032675)	GO:0004672	GO:0005515	GO:0005524	GO:0006468	-	-	-	-	-	-	-
					FtPinG0101100100	Protein kinase domain(IPR000719)|Serine/threonine-protein kinase, active site(IPR008271)|Protein kinase-like domain superfamily(IPR011009)	GO:0004672	GO:0005524	GO:0006468	-	-	-	-	-	-	-	-
					FtPinG0101100300	-	-	-	-	-	-	-	-	-	-	-	-
					FtPinG0101100600	Ribosomal protein S20(IPR002583)|Ribosomal protein S20 superfamily(IPR036510)	GO:0003723	GO:0003735	GO:0005622	GO:0005840	GO:0006412	-	-	-	-	-	-
					FtPinG0101100800	Germin(IPR001929)|Cupin 1(IPR006045)|RmlC-like cupin domain superfamily(IPR011051)|RmlC-like jelly roll fold(IPR014710)|Germin, manganese binding site(IPR019780)	GO:0030145	GO:0045735	-	-	-	-	-	-	-	-	-
					FtPinG0101100900	-	-	-	-	-	-	-	-	-	-	-	-
					FtPinG0101101200	Formin, FH2 domain(IPR015425)	-	-	-	-	-	-	-	-	-	-	-
					FtPinG0101101400	Signal transduction response regulator, receiver domain(IPR001789)|CheY-like superfamily(IPR011006)	GO:0000160	-	-	-	-	-	-	-	-	-	-
					FtPinG0180000410	-	GO:0003676	-	-	-	-	-	-	-	-	-	-
					FtPinG0101101600	Myc-type, basic helix-loop-helix (bHLH) domain(IPR011598)|Helix-loop-helix DNA-binding domain superfamily(IPR036638)	GO:0046983	-	-	-	-	-	-	-	-	-	-
					FtPinG0101101800	Chromo-like domain superfamily(IPR016197)|Chromo domain(IPR023780)	-	-	-	-	-	-	-	-	-	-	-
					FtPinG0101102300	Protein ENHANCED DISEASE RESISTANCE 2, C-terminal(IPR009769)	-	-	-	-	-	-	-	-	-	-	-
					FtPinG0101102700	Galectin, carbohydrate recognition domain(IPR001079)|Glycosyl transferase, family 31(IPR002659)|Concanavalin A-like lectin/glucanase domain superfamily(IPR013320)	GO:0006486	GO:0008378	GO:0016020	GO:0030246	-	-	-	-	-	-	-
					FtPinG0101103000	Wall-associated receptor kinase, galacturonan-binding domain(IPR025287)|Wall-associated receptor kinase, C-terminal(IPR032872)	GO:0030247	-	-	-	-	-	-	-	-	-	-
					FtPinG0101103200	ATP-dependent RNA helicase DEAD-box, conserved site(IPR000629)|Helicase, C-terminal(IPR001650)|DEAD/DEAH box helicase domain(IPR011545)|Helicase superfamily 1/2, ATP-binding domain(IPR014001)|Domain of unknown function DUF4217(IPR025313)|P-loop containing nucleoside triphosphate hydrolase(IPR027417)	GO:0003676	GO:0005524	-	-	-	-	-	-	-	-	-
[truncated: 2,695 more rows]

## Sheet: Table S9
Table S9 Putative regions and genes experiencing domestication sweep between HW and SL calculated by DCMS.
[truncated: 3,871 more rows]

[truncated: 15 more sheets: Table S10, Table S11, Table S12, Table S13, Table S14, Table S15, Table S16, Table S17, Table S18, Table S19, Table S20, Tabe S21, Table S22, Table S23, Table S24]
